# Supplementary material for: Measuring Orthographic Knowledge of L2 Chinese Learners in Vietnam Using a Handwriting Task – A Preliminary Report
Source: Front Psychol. 2022 Feb 16;13:784019. doi: 10.3389/fpsyg.2022.784019 (PMC8890491; doi:10.3389/fpsyg.2022.784019)
Supplement: Supplementary file 1 [file Table_1.XLSX]

## Sheet: Sheet1
Subject	Character	TargetCode	Gap	Item	ISI	ISD	BoundaryType	CharacterFrequency	Configuration	NumberOfStrokes	ReadingScores
52	奖	TB06	7	TB06_7	115	159.0336269	Radical	1	TB	9	124
44	新	LR06	10	LR06_10	137	181.6226541	Radical	3	LR	12	86
34	保	LR12	3	LR12_3	146	98.97979592	Radical	2	LR	9	184
27	擦	LR10	3	LR10_3	148	64.19501538	Radical	0	LR	17	93
25	获	TB16	3	TB16_3	151	21.1896201	Radical	1	TB	10	136
21	谊	LR15	2	LR15_2	163	419.5926596	Radical	1	LR	10	86
58	保	LR12	2	LR12_2	164	266.9082239	Radical	2	LR	9	157
42	照	TB04	9	TB04_9	165	309.9677403	Radical	4	TB	13	119
58	花	TB14	3	TB14_3	165	93.86160024	Radical	0	TB	7	157
31	到	LR08	6	LR08_6	175	49.09175083	Radical	5	LR	8	163
25	塑	TB03	10	TB03_10	176	124.016128	Radical	0	TB	13	136
31	懂	LR13	3	LR13_3	176	97.86214794	Radical	0	LR	15	163
21	院	LR11	2	LR11_2	179	331.1691411	Radical	1	LR	9	86
58	数	LR01	9	LR01_9	179	220.9456947	Radical	3	LR	13	157
58	散	LR07	8	LR07_8	179	225.4173906	Radical	1	LR	12	157
27	谊	LR15	2	LR15_2	180	272.1212965	Radical	1	LR	10	93
58	落	TB13	3	TB13_3	180	111.7586686	Radical	1	TB	12	157
27	保	LR12	2	LR12_2	181	247.8225171	Radical	2	LR	9	93
31	获	TB16	3	TB16_3	181	79.17701687	Radical	1	TB	10	163
58	到	LR08	6	LR08_6	181	159.2011306	Radical	5	LR	8	157
58	彩	LR02	8	LR02_8	185	225.6834066	Radical	1	LR	11	157
74	保	LR12	2	LR12_2	186	225.3219918	Radical	2	LR	9	107
74	到	LR08	6	LR08_6	186	144.7791421	Radical	5	LR	8	107
25	擦	LR10	3	LR10_3	189	141.6827442	Radical	0	LR	17	136
25	谊	LR15	2	LR15_2	192	186.3437683	Radical	1	LR	10	136
25	照	TB04	10	TB04_10	192	240.6158765	Radical	4	TB	13	136
16	想	TB07	11	TB07_11	193	104.3551628	Radical	1	TB	13	158
28	保	LR12	2	LR12_2	197	190.6724941	Radical	2	LR	9	156
42	彩	LR02	8	LR02_8	197	180.6239187	Radical	1	LR	11	119
58	新	LR06	9	LR06_9	197	236.3154671	Radical	3	LR	12	157
58	按	LR09	3	LR09_3	197	218.2956711	Radical	2	LR	8	157
27	数	LR01	9	LR01_9	198	169.1981087	Radical	3	LR	13	93
50	箱	TB11	6	TB11_6	198	70.35255504	Radical	1	TB	15	96
25	花	TB14	3	TB14_3	199	64.44377394	Radical	0	TB	7	136
27	彩	LR02	8	LR02_8	199	144.6685868	Radical	1	LR	11	93
27	暂	TB08	7	TB08_7	199	142.0774437	Radical	1	TB	11	93
31	奖	TB06	5	TB06_5	200	127.3499117	Radical	1	TB	9	163
54	药	TB15	3	TB15_3	200	128.2864221	Radical	0	TB	9	128
54	染	TB02	6	TB02_6	200	125.7432209	Radical	1	TB	9	128
25	符	TB09	6	TB09_6	202	108.9082182	Radical	1	TB	11	136
25	龄	LR05	8	LR05_8	204	288.3678207	Radical	1	LR	14	136
44	筷	TB10	6	TB10_6	204	258.857303	Radical	1	TB	13	86
13	保	LR12	2	LR12_2	205	127.8222766	Radical	2	LR	9	167
33	获	TB16	3	TB16_3	206	106.0047169	Radical	1	TB	10	103
13	到	LR08	6	LR08_6	207	47.51542065	Radical	5	LR	8	167
25	筷	TB10	6	TB10_6	208	109.6220781	Radical	1	TB	13	136
31	落	TB13	3	TB13_3	208	90.62008607	Radical	1	TB	12	163
50	到	LR08	6	LR08_6	208	225.5940259	Radical	5	LR	8	96
11	暂	TB08	7	TB08_7	209	51.86520992	Radical	1	TB	11	168
21	暂	TB08	7	TB08_7	209	206.1771083	Radical	1	TB	11	86
44	奖	TB06	6	TB06_6	209	206.2744485	Radical	1	TB	9	86
74	散	LR07	8	LR07_8	209	216.0023148	Radical	1	LR	12	107
13	彩	LR02	9	LR02_9	210	119.8356207	Radical	1	LR	11	167
21	到	LR08	6	LR08_6	211	185.5262785	Radical	5	LR	8	86
21	按	LR09	3	LR09_3	211	343.1981935	Radical	2	LR	8	86
21	影	LR03	11	LR03_11	212	345.939301	Radical	2	LR	15	86
21	保	LR12	2	LR12_2	212	292.22594	Radical	2	LR	9	86
21	染	TB02	5	TB02_5	213	333.9461034	Radical	1	TB	9	86
57	到	LR08	6	LR08_6	213	260.3536057	Radical	5	LR	8	85
58	懂	LR13	3	LR13_3	213	162.0863967	Radical	0	LR	15	157
58	药	TB15	3	TB15_3	213	119.9208072	Radical	0	TB	9	157
58	却	LR04	5	LR04_5	213	263.0589288	Radical	0	LR	7	157
27	按	LR09	3	LR09_3	214	124.6194206	Radical	2	LR	8	93
58	院	LR11	2	LR11_2	214	344.3835072	Radical	1	LR	9	157
58	照	TB04	9	TB04_9	214	274.2043034	Radical	4	TB	13	157
25	新	LR06	9	LR06_9	215	189.7182121	Radical	3	LR	12	136
27	新	LR06	9	LR06_9	215	190.1920082	Radical	3	LR	12	93
54	到	LR08	6	LR08_6	215	58.6576244	Radical	5	LR	8	128
58	猫	LR14	3	LR14_3	215	261.7728023	Radical	1	LR	11	157
25	猫	LR14	3	LR14_3	216	122.6417547	Radical	1	LR	11	136
31	药	TB15	3	TB15_3	216	69.11584478	Radical	0	TB	9	163
16	到	LR08	6	LR08_6	217	50.99019514	Radical	5	LR	8	158
42	努	TB05	5	TB05_5	219	240.3767876	Radical	1	TB	7	119
44	照	TB04	9	TB04_9	219	286.2689758	Radical	4	TB	13	86
66	数	LR01	10	LR01_10	219	203.039405	Radical	3	LR	13	109
13	猫	LR14	3	LR14_3	220	46.15105633	Radical	1	LR	11	167
13	却	LR04	5	LR04_5	222	137.653571	Radical	0	LR	7	167
13	懂	LR13	3	LR13_3	223	80.61459917	Radical	0	LR	15	167
25	影	LR03	12	LR03_12	223	200.8233054	Radical	2	LR	15	136
53	擦	LR10	3	LR10_3	223	78.74642849	Radical	0	LR	17	124
41	懂	LR13	3	LR13_3	224	52.95280918	Radical	0	LR	15	135
73	猫	LR14	3	LR14_3	224	80.77747211	Radical	1	LR	11	162
31	谊	LR15	2	LR15_2	225	175.4821928	Radical	1	LR	10	163
50	却	LR04	5	LR04_5	225	189.5384526	Radical	0	LR	7	96
73	保	LR12	2	LR12_2	225	243.6801182	Radical	2	LR	9	162
74	落	TB13	3	TB13_3	225	173.0722393	Radical	1	TB	12	107
16	药	TB15	3	TB15_3	226	18.02775638	Radical	0	TB	9	158
21	散	LR07	8	LR07_8	226	230.9307255	Radical	1	LR	12	86
25	热	TB01	6	TB01_6	226	193.0025907	Radical	2	TB	10	136
69	获	TB16	4	TB16_4	226	40.11234224	Radical	1	TB	10	115
13	请	LR16	2	LR16_2	227	89.10721632	Radical	3	LR	10	167
74	数	LR01	9	LR01_9	227	127.7380131	Radical	3	LR	13	107
74	影	LR03	11	LR03_11	227	269.0724809	Radical	2	LR	15	107
74	按	LR09	3	LR09_3	227	226.296266	Radical	2	LR	8	107
74	却	LR04	5	LR04_5	227	199.0025125	Radical	0	LR	7	107
21	想	TB07	9	TB07_9	228	236.1715478	Radical	1	TB	13	86
42	塑	TB03	9	TB03_9	228	258.5207922	Radical	0	TB	13	119
50	散	LR07	8	LR07_8	228	221.4682354	Radical	1	LR	12	96
13	暂	TB08	7	TB08_7	229	108.8112935	Radical	1	TB	11	167
21	热	TB01	7	TB01_7	229	171.2337584	Radical	2	TB	10	86
54	却	LR04	5	LR04_5	229	63.12743461	Radical	0	LR	7	128
58	谊	LR15	2	LR15_2	229	310.1548001	Radical	1	LR	10	157
74	箱	TB11	6	TB11_6	229	270.1184925	Radical	1	TB	15	107
21	奖	TB06	6	TB06_6	230	164.4536409	Radical	1	TB	9	86
58	请	LR16	2	LR16_2	230	210.0975964	Radical	3	LR	10	157
58	影	LR03	12	LR03_12	230	262.3928353	Radical	2	LR	15	157
73	箱	TB11	6	TB11_6	230	81.46778504	Radical	1	TB	15	162
12	药	TB15	3	TB15_3	231	83.5463943	Radical	0	TB	9	148
33	落	TB13	3	TB13_3	231	144.8481964	Radical	1	TB	12	103
5	擦	LR10	3	LR10_3	232	96.54116013	Radical	0	LR	17	165
25	暂	TB08	8	TB08_8	232	126.6491216	Radical	1	TB	11	136
25	药	TB15	3	TB15_3	232	124.1007655	Radical	0	TB	9	136
27	想	TB07	9	TB07_9	232	231.5210574	Radical	1	TB	13	93
58	热	TB01	6	TB01_6	232	193.8298223	Radical	2	TB	10	157
73	却	LR04	4	LR04_4	232	216.3423213	Radical	0	LR	7	162
31	彩	LR02	10	LR02_10	233	142.3376268	Radical	1	LR	11	163
31	院	LR11	2	LR11_2	233	237.1919054	Radical	1	LR	9	163
41	却	LR04	5	LR04_5	233	96.25487001	Radical	0	LR	7	135
27	花	TB14	3	TB14_3	234	46.5295605	Radical	0	TB	7	93
31	影	LR03	11	LR03_11	235	190.0552551	Radical	2	LR	15	163
74	懂	LR13	3	LR13_3	235	203.4158303	Radical	0	LR	15	107
42	筷	TB10	5	TB10_5	236	314.2689931	Radical	1	TB	13	119
44	懂	LR13	3	LR13_3	236	235.4629663	Radical	0	LR	15	86
50	花	TB14	3	TB14_3	236	187.333157	Radical	0	TB	7	96
50	药	TB15	3	TB15_3	236	203.0256213	Radical	0	TB	9	96
18	染	TB02	5	TB02_5	237	118.4440796	Radical	1	TB	9	137
25	数	LR01	9	LR01_9	239	170.8361788	Radical	3	LR	13	136
13	影	LR03	13	LR03_13	240	142.5922298	Radical	2	LR	15	167
18	照	TB04	9	TB04_9	240	125.399362	Radical	4	TB	13	137
25	散	LR07	8	LR07_8	240	122.8087945	Radical	1	LR	12	136
25	染	TB02	5	TB02_5	240	198.6982637	Radical	1	TB	9	136
33	籍	TB12	6	TB12_6	240	178.3704011	Radical	1	TB	20	103
53	按	LR09	3	LR09_3	240	45.31004304	Radical	2	LR	8	124
6	获	TB16	3	TB16_3	241	58.79625838	Radical	1	TB	10	186
53	散	LR07	8	LR07_8	242	108.853112	Radical	1	LR	12	124
74	筷	TB10	6	TB10_6	242	260.3247971	Radical	1	TB	13	107
13	数	LR01	9	LR01_9	243	76.84265482	Radical	3	LR	13	167
35	到	LR08	6	LR08_6	243	103.0546384	Radical	5	LR	8	116
54	数	LR01	9	LR01_9	243	167.078876	Radical	3	LR	13	128
74	药	TB15	3	TB15_3	243	145.361618	Radical	0	TB	9	107
35	谊	LR15	2	LR15_2	244	180.8148843	Radical	1	LR	10	116
74	彩	LR02	8	LR02_8	244	159.8812059	Radical	1	LR	11	107
13	努	TB05	5	TB05_5	245	69.17035203	Radical	1	TB	7	167
53	获	TB16	3	TB16_3	245	69.02897942	Radical	1	TB	10	124
21	照	TB04	9	TB04_9	246	271.9742635	Radical	4	TB	13	86
58	获	TB16	3	TB16_3	246	74.06078585	Radical	1	TB	10	157
74	请	LR16	2	LR16_2	246	199.2786993	Radical	3	LR	10	107
25	彩	LR02	8	LR02_8	247	200.7311635	Radical	1	LR	11	136
27	请	LR16	2	LR16_2	247	193.5355265	Radical	3	LR	10	93
27	却	LR04	4	LR04_4	247	184.2281195	Radical	0	LR	7	93
50	筷	TB10	4	TB10_4	247	204.0658818	Radical	1	TB	13	96
58	暂	TB08	7	TB08_7	247	191.0942176	Radical	1	TB	11	157
58	筷	TB10	6	TB10_6	247	236.9071548	Radical	1	TB	13	157
21	请	LR16	2	LR16_2	248	308.6502875	Radical	3	LR	10	86
25	到	LR08	6	LR08_6	248	168.8579284	Radical	5	LR	8	136
25	奖	TB06	5	TB06_5	248	133.9626814	Radical	1	TB	9	136
28	努	TB05	5	TB05_5	248	176.7059705	Radical	1	TB	7	156
28	到	LR08	6	LR08_6	248	115.8015544	Radical	5	LR	8	156
34	到	LR08	6	LR08_6	248	141.2303084	Radical	5	LR	8	184
34	数	LR01	9	LR01_9	248	168.6683136	Radical	3	LR	13	184
6	擦	LR10	3	LR10_3	249	100.124922	Radical	0	LR	17	186
27	努	TB05	5	TB05_5	249	192.9170806	Radical	1	TB	7	93
27	籍	TB12	6	TB12_6	249	224.9288776	Radical	1	TB	20	93
42	落	TB13	3	TB13_3	249	210.7723891	Radical	1	TB	12	119
42	数	LR01	9	LR01_9	249	231.758495	Radical	3	LR	13	119
50	按	LR09	3	LR09_3	249	257.5335058	Radical	2	LR	8	96
54	请	LR16	2	LR16_2	249	217.9928102	Radical	3	LR	10	128
57	彩	LR02	8	LR02_8	249	202.6326726	Radical	1	LR	11	85
31	照	TB04	9	TB04_9	250	147.4109901	Radical	4	TB	13	163
33	谊	LR15	2	LR15_2	250	266.5408036	Radical	1	LR	10	103
39	龄	LR05	9	LR05_9	250	60.21627687	Radical	1	LR	14	123
42	到	LR08	6	LR08_6	250	228.4644392	Radical	5	LR	8	119
66	染	TB02	5	TB02_5	250	170.1352403	Radical	1	TB	9	109
74	暂	TB08	7	TB08_7	251	185.2187895	Radical	1	TB	11	107
13	擦	LR10	3	LR10_3	252	116.2635351	Radical	0	LR	17	167
20	奖	TB06	5	TB06_5	252	182.8569742	Radical	1	TB	9	167
74	奖	TB06	6	TB06_6	252	272.1506936	Radical	1	TB	9	107
74	染	TB02	5	TB02_5	252	120.2206305	Radical	1	TB	9	107
13	新	LR06	10	LR06_10	253	126.3785298	Radical	3	LR	12	167
44	却	LR04	5	LR04_5	253	165.5454998	Radical	0	LR	7	86
14	落	TB13	3	TB13_3	254	92.24300515	Radical	1	TB	12	173
18	花	TB14	4	TB14_4	254	101.0791769	Radical	0	TB	7	137
42	却	LR04	5	LR04_5	254	118.92855	Radical	0	LR	7	119
13	院	LR11	2	LR11_2	255	215.135217	Radical	1	LR	9	167
14	请	LR16	2	LR16_2	255	221.6887043	Radical	3	LR	10	173
29	想	TB07	9	TB07_9	255	89.55445271	Radical	1	TB	13	127
53	箱	TB11	6	TB11_6	255	140.0892573	Radical	1	TB	15	124
54	暂	TB08	7	TB08_7	255	175.0866403	Radical	1	TB	11	128
13	散	LR07	8	LR07_8	256	91.09608115	Radical	1	LR	12	167
33	药	TB15	3	TB15_3	256	104.2353107	Radical	0	TB	9	103
35	暂	TB08	8	TB08_8	256	78.89437116	Radical	1	TB	11	116
44	想	TB07	9	TB07_9	256	275.8330053	Radical	1	TB	13	86
31	散	LR07	8	LR07_8	257	131.91285	Radical	1	LR	12	163
6	新	LR06	9	LR06_9	258	110.788086	Radical	3	LR	12	186
31	花	TB14	3	TB14_3	258	59.54829972	Radical	0	TB	7	163
52	数	LR01	9	LR01_9	258	141.8642622	Radical	3	LR	13	124
47	到	LR08	6	LR08_6	259	84.8763807	Radical	5	LR	8	146
54	按	LR09	3	LR09_3	259	162.1197425	Radical	2	LR	8	128
13	获	TB16	3	TB16_3	260	73.68621038	Radical	1	TB	10	167
13	落	TB13	3	TB13_3	260	73.03014172	Radical	1	TB	12	167
18	想	TB07	9	TB07_9	260	171.4001167	Radical	1	TB	13	137
44	彩	LR02	8	LR02_8	260	278.8142688	Radical	1	LR	11	86
14	按	LR09	3	LR09_3	261	140.4112887	Radical	2	LR	8	173
21	数	LR01	9	LR01_9	261	202.5438224	Radical	3	LR	13	86
21	新	LR06	9	LR06_9	261	231.6570741	Radical	3	LR	12	86
54	保	LR12	2	LR12_2	261	269.3376962	Radical	2	LR	9	128
58	龄	LR05	8	LR05_8	261	288.3210017	Radical	1	LR	14	157
74	塑	TB03	10	TB03_10	261	206.6518812	Radical	0	TB	13	107
6	到	LR08	6	LR08_6	262	56.93856338	Radical	5	LR	8	186
12	彩	LR02	10	LR02_10	262	144.0624864	Radical	1	LR	11	148
21	落	TB13	3	TB13_3	262	176.7766953	Radical	1	TB	12	86
29	擦	LR10	3	LR10_3	262	57.27128425	Radical	0	LR	17	127
44	箱	TB11	6	TB11_6	262	283.2504337	Radical	1	TB	15	86
47	药	TB15	3	TB15_3	262	28.60069929	Radical	0	TB	9	146
13	按	LR09	3	LR09_3	263	75.70959252	Radical	2	LR	8	167
6	照	TB04	9	TB04_9	264	103.1212878	Radical	4	TB	13	186
41	想	TB07	9	TB07_9	264	128.5612694	Radical	1	TB	13	135
54	落	TB13	3	TB13_3	264	106.831588	Radical	1	TB	12	128
58	想	TB07	9	TB07_9	264	262.6404386	Radical	1	TB	13	157
22	按	LR09	3	LR09_3	265	51.623638	Radical	2	LR	8	106
39	谊	LR15	2	LR15_2	265	66.21933252	Radical	1	LR	10	123
16	符	TB09	6	TB09_6	266	78.85429601	Radical	1	TB	11	158
42	谊	LR15	2	LR15_2	266	297.6743187	Radical	1	LR	10	119
57	照	TB04	9	TB04_9	266	310.4094071	Radical	4	TB	13	85
57	数	LR01	9	LR01_9	266	184.8945645	Radical	3	LR	13	85
57	箱	TB11	6	TB11_6	266	294.1088234	Radical	1	TB	15	85
69	花	TB14	3	TB14_3	266	19.23538406	Radical	0	TB	7	115
27	散	LR07	8	LR07_8	267	235.8495283	Radical	1	LR	12	93
29	到	LR08	6	LR08_6	267	67.00746227	Radical	5	LR	8	127
42	院	LR11	2	LR11_2	267	205.236449	Radical	1	LR	9	119
42	药	TB15	3	TB15_3	267	202.2498455	Radical	0	TB	9	119
42	热	TB01	6	TB01_6	267	256.3006048	Radical	2	TB	10	119
42	染	TB02	5	TB02_5	267	432.9618921	Radical	1	TB	9	119
66	按	LR09	3	LR09_3	267	212.8966886	Radical	2	LR	8	109
41	热	TB01	6	TB01_6	268	80.61017306	Radical	2	TB	10	135
41	谊	LR15	2	LR15_2	268	166.0271062	Radical	1	LR	10	135
53	籍	TB12	6	TB12_6	268	104.5466403	Radical	1	TB	20	124
52	却	LR04	5	LR04_5	269	236.4419599	Radical	0	LR	7	124
52	散	LR07	8	LR07_8	269	136.6347459	Radical	1	LR	12	124
66	花	TB14	3	TB14_3	269	64.25729531	Radical	0	TB	7	109
53	筷	TB10	6	TB10_6	270	148.4755872	Radical	1	TB	13	124
66	院	LR11	1	LR11_1	270	245.7173173	Radical	1	LR	9	109
74	花	TB14	3	TB14_3	270	128.4717868	Radical	0	TB	7	107
5	到	LR08	5	LR08_5	271	70.66930876	Radical	5	LR	8	165
41	影	LR03	11	LR03_11	271	155.0806242	Radical	2	LR	15	135
53	影	LR03	12	LR03_12	271	153.5610628	Radical	2	LR	15	124
31	按	LR09	3	LR09_3	272	129.247824	Radical	2	LR	8	163
41	彩	LR02	8	LR02_8	272	78.10249676	Radical	1	LR	11	135
41	获	TB16	3	TB16_3	272	29.69848481	Radical	1	TB	10	135
41	按	LR09	3	LR09_3	272	103.2279032	Radical	2	LR	8	135
53	暂	TB08	8	TB08_8	272	63.3245608	Radical	1	TB	11	124
53	彩	LR02	9	LR02_9	272	84.40379138	Radical	1	LR	11	124
53	符	TB09	6	TB09_6	272	92.70382948	Radical	1	TB	11	124
11	照	TB04	8	TB04_8	273	34.0147027	Radical	4	TB	13	168
54	箱	TB11	6	TB11_6	273	243.2942303	Radical	1	TB	15	128
13	谊	LR15	2	LR15_2	274	102.137664	Radical	1	LR	10	167
14	保	LR12	2	LR12_2	274	159.4809832	Radical	2	LR	9	173
14	照	TB04	9	TB04_9	274	157.2392324	Radical	4	TB	13	173
31	数	LR01	9	LR01_9	274	141.6615685	Radical	3	LR	13	163
50	请	LR16	2	LR16_2	274	221.2574295	Radical	3	LR	10	96
52	到	LR08	6	LR08_6	274	131.72517	Radical	5	LR	8	124
14	药	TB15	3	TB15_3	275	36.78582607	Radical	0	TB	9	173
16	影	LR03	13	LR03_13	275	126.0515767	Radical	2	LR	15	158
22	到	LR08	6	LR08_6	275	88.141931	Radical	5	LR	8	106
31	擦	LR10	3	LR10_3	276	153.0751449	Radical	0	LR	17	163
14	猫	LR14	3	LR14_3	277	200.4030189	Radical	1	LR	11	173
35	影	LR03	12	LR03_12	277	187.3623017	Radical	2	LR	15	116
43	彩	LR02	8	LR02_8	277	89.62700486	Radical	1	LR	11	87
52	照	TB04	8	TB04_8	277	229.8462053	Radical	4	TB	13	124
73	药	TB15	4	TB15_4	277	108.0416586	Radical	0	TB	9	162
16	获	TB16	3	TB16_3	278	42.43819035	Radical	1	TB	10	158
44	数	LR01	9	LR01_9	278	444.6571854	Radical	3	LR	13	86
13	花	TB14	3	TB14_3	279	49.67735903	Radical	0	TB	7	167
34	奖	TB06	6	TB06_6	279	207.0869383	Radical	1	TB	9	184
50	谊	LR15	2	LR15_2	279	312.7529287	Radical	1	LR	10	96
58	符	TB09	6	TB09_6	279	189.4333656	Radical	1	TB	11	157
12	到	LR08	6	LR08_6	280	190.9685838	Radical	5	LR	8	148
12	落	TB13	2	TB13_2	280	144.0277751	Radical	1	TB	12	148
13	筷	TB10	7	TB10_7	280	99.02682465	Radical	1	TB	13	167
25	请	LR16	2	LR16_2	280	149.6829984	Radical	3	LR	10	136
25	按	LR09	3	LR09_3	280	183.3575742	Radical	2	LR	8	136
27	染	TB02	5	TB02_5	280	70.80254233	Radical	1	TB	9	93
34	谊	LR15	2	LR15_2	280	265.4241888	Radical	1	LR	10	184
54	散	LR07	8	LR07_8	280	232.0159499	Radical	1	LR	12	128
58	塑	TB03	10	TB03_10	280	200.551739	Radical	0	TB	13	157
58	奖	TB06	6	TB06_6	280	268.8215021	Radical	1	TB	9	157
58	籍	TB12	6	TB12_6	280	219.4925967	Radical	1	TB	20	157
13	染	TB02	6	TB02_6	281	162.4352277	Radical	1	TB	9	167
27	奖	TB06	6	TB06_6	281	253.0494023	Radical	1	TB	9	93
27	塑	TB03	10	TB03_10	281	173.8332534	Radical	0	TB	13	93
41	保	LR12	2	LR12_2	281	147.4618595	Radical	2	LR	9	135
53	懂	LR13	3	LR13_3	281	43.56604182	Radical	0	LR	15	124
54	懂	LR13	3	LR13_3	281	178.7889762	Radical	0	LR	15	128
13	符	TB09	6	TB09_6	282	111.1925177	Radical	1	TB	11	167
16	擦	LR10	3	LR10_3	282	111.4136437	Radical	0	LR	17	158
21	努	TB05	5	TB05_5	282	194.4865034	Radical	1	TB	7	86
31	保	LR12	2	LR12_2	282	201.6457289	Radical	2	LR	9	163
34	染	TB02	5	TB02_5	282	259.8499567	Radical	1	TB	9	184
42	奖	TB06	6	TB06_6	282	361.7070638	Radical	1	TB	9	119
5	数	LR01	8	LR01_8	283	185.3472657	Radical	3	LR	13	165
13	籍	TB12	6	TB12_6	283	147.555744	Radical	1	TB	20	167
13	塑	TB03	9	TB03_9	283	113.6121684	Radical	0	TB	13	167
42	请	LR16	2	LR16_2	283	192.1509823	Radical	3	LR	10	119
54	影	LR03	12	LR03_12	283	219.2100422	Radical	2	LR	15	128
31	染	TB02	5	TB02_5	284	161.9289968	Radical	1	TB	9	163
31	请	LR16	2	LR16_2	284	117.8812962	Radical	3	LR	10	163
44	到	LR08	6	LR08_6	284	146.141502	Radical	5	LR	8	86
57	按	LR09	3	LR09_3	284	242.5386567	Radical	2	LR	8	85
29	塑	TB03	10	TB03_10	285	69.35416354	Radical	0	TB	13	127
44	暂	TB08	8	TB08_8	286	183.1532828	Radical	1	TB	11	86
74	想	TB07	9	TB07_9	286	331.1027031	Radical	1	TB	13	107
16	落	TB13	3	TB13_3	287	65.06919394	Radical	1	TB	12	158
53	保	LR12	2	LR12_2	287	129.6533841	Radical	2	LR	9	124
29	花	TB14	4	TB14_4	288	73.57309291	Radical	0	TB	7	127
44	龄	LR05	8	LR05_8	288	289.6003496	Radical	1	LR	14	86
50	擦	LR10	3	LR10_3	288	228.7960297	Radical	0	LR	17	96
50	数	LR01	9	LR01_9	288	190.7493929	Radical	3	LR	13	96
53	新	LR06	9	LR06_9	288	135.856542	Radical	3	LR	12	124
53	请	LR16	2	LR16_2	288	141.3966053	Radical	3	LR	10	124
54	谊	LR15	2	LR15_2	288	290.85615	Radical	1	LR	10	128
11	到	LR08	6	LR08_6	289	69.05070601	Radical	5	LR	8	168
14	染	TB02	5	TB02_5	289	189.2831543	Radical	1	TB	9	173
35	彩	LR02	8	LR02_8	289	166.7665986	Radical	1	LR	11	116
39	彩	LR02	8	LR02_8	289	84.09518417	Radical	1	LR	11	123
41	新	LR06	9	LR06_9	289	95.75489544	Radical	3	LR	12	135
50	照	TB04	9	TB04_9	289	234.1043464	Radical	4	TB	13	96
11	数	LR01	9	LR01_9	290	40.80441153	Radical	3	LR	13	168
14	影	LR03	12	LR03_12	290	212.5602733	Radical	2	LR	15	173
14	奖	TB06	6	TB06_6	290	214.8728266	Radical	1	TB	9	173
16	按	LR09	3	LR09_3	290	73.8241153	Radical	2	LR	8	158
22	影	LR03	12	LR03_12	290	133.7011593	Radical	2	LR	15	106
53	到	LR08	6	LR08_6	290	62.07253821	Radical	5	LR	8	124
14	暂	TB08	7	TB08_7	291	152.1196266	Radical	1	TB	11	173
14	新	LR06	9	LR06_9	291	163.2755796	Radical	3	LR	12	173
22	擦	LR10	3	LR10_3	291	71.69379332	Radical	0	LR	17	106
31	龄	LR05	8	LR05_8	291	175.0342824	Radical	1	LR	14	163
52	暂	TB08	7	TB08_7	291	174.8752038	Radical	1	TB	11	124
20	照	TB04	9	TB04_9	292	201.2581956	Radical	4	TB	13	167
50	染	TB02	5	TB02_5	292	89.39223344	Radical	1	TB	9	96
16	龄	LR05	8	LR05_8	293	117.6435294	Radical	1	LR	14	158
31	热	TB01	6	TB01_6	293	124.8439025	Radical	2	TB	10	163
50	影	LR03	10	LR03_10	293	229.6822816	Radical	2	LR	15	96
50	院	LR11	2	LR11_2	293	199.1106311	Radical	1	LR	9	96
18	暂	TB08	8	TB08_8	294	132.0037878	Radical	1	TB	11	137
18	落	TB13	4	TB13_4	294	162.5423022	Radical	1	TB	12	137
20	影	LR03	12	LR03_12	294	158.1780013	Radical	2	LR	15	167
43	数	LR01	9	LR01_9	294	118.6802427	Radical	3	LR	13	87
50	新	LR06	9	LR06_9	294	245.9414926	Radical	3	LR	12	96
74	猫	LR14	3	LR14_3	294	236.2117694	Radical	1	LR	11	107
31	想	TB07	9	TB07_9	295	142.7795504	Radical	1	TB	13	163
33	龄	LR05	8	LR05_8	295	331.6881065	Radical	1	LR	14	103
34	散	LR07	8	LR07_8	295	238.5036687	Radical	1	LR	12	184
28	却	LR04	5	LR04_5	296	95.63472173	Radical	0	LR	7	156
29	筷	TB10	6	TB10_6	296	117.686023	Radical	1	TB	13	127
33	塑	TB03	10	TB03_10	296	194.7562579	Radical	0	TB	13	103
33	染	TB02	5	TB02_5	296	269.3120866	Radical	1	TB	9	103
50	落	TB13	3	TB13_3	296	177.0815428	Radical	1	TB	12	96
58	染	TB02	5	TB02_5	296	272.8259518	Radical	1	TB	9	157
21	彩	LR02	8	LR02_8	297	261.5645236	Radical	1	LR	11	86
27	热	TB01	6	TB01_6	297	211.1231868	Radical	2	TB	10	93
27	到	LR08	6	LR08_6	297	138.9172416	Radical	5	LR	8	93
34	努	TB05	5	TB05_5	297	222.2521091	Radical	1	TB	7	184
41	到	LR08	7	LR08_7	297	23.02172887	Radical	5	LR	8	135
54	院	LR11	2	LR11_2	297	330.6258346	Radical	1	LR	9	128
16	照	TB04	9	TB04_9	298	85.49268975	Radical	4	TB	13	158
28	擦	LR10	3	LR10_3	298	162.5330736	Radical	0	LR	17	156
33	彩	LR02	8	LR02_8	298	180.4050997	Radical	1	LR	11	103
34	想	TB07	9	TB07_9	298	216.9446934	Radical	1	TB	13	184
34	请	LR16	2	LR16_2	298	180.6017719	Radical	3	LR	10	184
58	箱	TB11	6	TB11_6	298	288.3920942	Radical	1	TB	15	157
66	散	LR07	7	LR07_7	298	167.5470083	Radical	1	LR	12	109
31	箱	TB11	6	TB11_6	299	124.3382483	Radical	1	TB	15	163
57	龄	LR05	8	LR05_8	299	345.2202196	Radical	1	LR	14	85
66	新	LR06	6	LR06_6	299	218.2200724	Radical	3	LR	12	109
73	散	LR07	8	LR07_8	299	270.6473721	Radical	1	LR	12	162
29	请	LR16	2	LR16_2	300	103.0048543	Radical	3	LR	10	127
42	箱	TB11	6	TB11_6	300	314.3564855	Radical	1	TB	15	119
73	按	LR09	3	LR09_3	301	119.8165264	Radical	2	LR	8	162
31	却	LR04	5	LR04_5	302	123.794184	Radical	0	LR	7	163
44	按	LR09	3	LR09_3	302	225.7743353	Radical	2	LR	8	86
35	染	TB02	5	TB02_5	303	152.9446207	Radical	1	TB	9	116
54	热	TB01	6	TB01_6	305	194.7571834	Radical	2	TB	10	128
33	却	LR04	5	LR04_5	306	214.0584032	Radical	0	LR	7	103
53	龄	LR05	8	LR05_8	306	135.5912977	Radical	1	LR	14	124
14	筷	TB10	6	TB10_6	307	274.6515061	Radical	1	TB	13	173
14	到	LR08	6	LR08_6	308	112.5394153	Radical	5	LR	8	173
18	龄	LR05	9	LR05_9	309	205.8275978	Radical	1	LR	14	137
54	努	TB05	5	TB05_5	309	224.229915	Radical	1	TB	7	128
11	彩	LR02	8	LR02_8	310	68.62215386	Radical	1	LR	11	168
21	懂	LR13	3	LR13_3	310	125.7656551	Radical	0	LR	15	86
50	获	TB16	3	TB16_3	310	239.0313825	Radical	1	TB	10	96
20	散	LR07	8	LR07_8	311	154.1199951	Radical	1	LR	12	167
20	暂	TB08	7	TB08_7	311	148.7059478	Radical	1	TB	11	167
21	箱	TB11	6	TB11_6	311	337.8313189	Radical	1	TB	15	86
39	到	LR08	6	LR08_6	311	75.61084578	Radical	5	LR	8	123
29	落	TB13	4	TB13_4	312	135.3587825	Radical	1	TB	12	127
35	却	LR04	5	LR04_5	312	110.5104022	Radical	0	LR	7	116
73	符	TB09	6	TB09_6	312	169.8381583	Radical	1	TB	11	162
6	数	LR01	9	LR01_9	313	131.6092702	Radical	3	LR	13	186
12	获	TB16	3	TB16_3	313	91.96738552	Radical	1	TB	10	148
18	到	LR08	6	LR08_6	313	165.4206759	Radical	5	LR	8	137
33	到	LR08	6	LR08_6	313	163.294213	Radical	5	LR	8	103
73	到	LR08	6	LR08_6	313	173.7613306	Radical	5	LR	8	162
34	新	LR06	9	LR06_9	314	294.7677052	Radical	3	LR	12	184
44	保	LR12	2	LR12_2	314	302.3042682	Radical	2	LR	9	86
54	擦	LR10	3	LR10_3	314	257.6353099	Radical	0	LR	17	128
58	努	TB05	3	TB05_3	314	61	Radical	1	TB	7	157
12	塑	TB03	10	TB03_10	315	246.0081299	Radical	0	TB	13	148
28	谊	LR15	4	LR15_4	315	151.5684664	Radical	1	LR	10	156
28	花	TB14	3	TB14_3	315	60.92618485	Radical	0	TB	7	156
34	院	LR11	2	LR11_2	315	359.7624216	Radical	1	LR	9	184
34	落	TB13	3	TB13_3	315	130.1883251	Radical	1	TB	12	184
41	落	TB13	3	TB13_3	315	91.92388155	Radical	1	TB	12	135
73	影	LR03	11	LR03_11	315	221.2894033	Radical	2	LR	15	162
52	擦	LR10	3	LR10_3	317	164.1880251	Radical	0	LR	17	124
57	猫	LR14	3	LR14_3	317	99.86490875	Radical	1	LR	11	85
2	却	LR04	5	LR04_5	318	233.9898983	Radical	0	LR	7	130
52	新	LR06	9	LR06_9	318	224.996242	Radical	3	LR	12	124
54	照	TB04	9	TB04_9	318	306.8807827	Radical	4	TB	13	128
20	花	TB14	3	TB14_3	320	197.9069286	Radical	0	TB	7	167
25	院	LR11	2	LR11_2	320	335.369945	Radical	1	LR	9	136
29	谊	LR15	2	LR15_2	320	151.1687798	Radical	1	LR	10	127
33	想	TB07	9	TB07_9	321	269.2452414	Radical	1	TB	13	103
39	落	TB13	3	TB13_3	321	76.65507159	Radical	1	TB	12	123
41	努	TB05	5	TB05_5	321	112.3610253	Radical	1	TB	7	135
52	谊	LR15	2	LR15_2	321	266.726784	Radical	1	LR	10	124
11	谊	LR15	2	LR15_2	322	110.0272693	Radical	1	LR	10	168
13	热	TB01	6	TB01_6	322	162.1032955	Radical	2	TB	10	167
18	塑	TB03	10	TB03_10	322	151.3439791	Radical	0	TB	13	137
16	暂	TB08	7	TB08_7	323	101.3558089	Radical	1	TB	11	158
33	院	LR11	2	LR11_2	323	422.0189569	Radical	1	LR	9	103
35	新	LR06	9	LR06_9	323	159.0125643	Radical	3	LR	12	116
54	奖	TB06	6	TB06_6	323	190.68358	Radical	1	TB	9	128
54	猫	LR14	3	LR14_3	323	293.1170457	Radical	1	LR	11	128
56	彩	LR02	8	LR02_8	323	83.16850365	Radical	1	LR	11	160
14	想	TB07	9	TB07_9	324	265.6119666	Radical	1	TB	13	173
20	热	TB01	6	TB01_6	324	137.0422128	Radical	2	TB	10	167
29	努	TB05	8	TB05_8	324	66.03029608	Radical	1	TB	7	127
52	保	LR12	2	LR12_2	324	261.3399703	Radical	2	LR	9	124
18	彩	LR02	8	LR02_8	325	148.7615542	Radical	1	LR	11	137
35	散	LR07	8	LR07_8	325	174.7491577	Radical	1	LR	12	116
54	筷	TB10	6	TB10_6	325	320.8695517	Radical	1	TB	13	128
60	想	TB07	9	TB07_9	325	130.1795345	Radical	1	TB	13	175
18	擦	LR10	3	LR10_3	326	124.8118584	Radical	0	LR	17	137
12	染	TB02	5	TB02_5	327	209.5041766	Radical	1	TB	9	148
14	籍	TB12	6	TB12_6	327	253.199329	Radical	1	TB	20	173
29	散	LR07	8	LR07_8	327	94.9210198	Radical	1	LR	12	127
35	擦	LR10	3	LR10_3	327	132.1902417	Radical	0	LR	17	116
12	请	LR16	2	LR16_2	328	210.2022835	Radical	3	LR	10	148
27	药	TB15	2	TB15_2	328	37.69615365	Radical	0	TB	9	93
5	花	TB14	3	TB14_3	329	46.19528656	Radical	0	TB	7	165
12	影	LR03	14	LR03_14	329	267.0805122	Radical	2	LR	15	148
33	请	LR16	2	LR16_2	329	213.7849387	Radical	3	LR	10	103
33	数	LR01	11	LR01_11	329	228.875512	Radical	3	LR	13	103
44	热	TB01	6	TB01_6	329	219.4250517	Radical	2	TB	10	86
54	塑	TB03	10	TB03_10	329	198.145789	Radical	0	TB	13	128
66	请	LR16	2	LR16_2	330	97.41663102	Radical	3	LR	10	109
16	保	LR12	2	LR12_2	331	150.0966355	Radical	2	LR	9	158
22	花	TB14	3	TB14_3	331	54.08326913	Radical	0	TB	7	106
28	院	LR11	2	LR11_2	331	225.5238347	Radical	1	LR	9	156
12	热	TB01	6	TB01_6	332	165.0121208	Radical	2	TB	10	148
18	却	LR04	5	LR04_5	332	145.4991409	Radical	0	LR	7	137
27	符	TB09	6	TB09_6	332	137.8187215	Radical	1	TB	11	93
34	按	LR09	3	LR09_3	332	130.1729619	Radical	2	LR	8	184
34	获	TB16	3	TB16_3	332	105.9292217	Radical	1	TB	10	184
43	却	LR04	6	LR04_6	332	43	Radical	0	LR	7	87
66	到	LR08	6	LR08_6	332	70.32780389	Radical	5	LR	8	109
66	药	TB15	3	TB15_3	332	82.56512581	Radical	0	TB	9	109
18	努	TB05	5	TB05_5	333	239.1338537	Radical	1	TB	7	137
57	想	TB07	9	TB07_9	333	306.2286727	Radical	1	TB	13	85
73	新	LR06	9	LR06_9	333	189.7366596	Radical	3	LR	12	162
42	猫	LR14	3	LR14_3	334	283.3460781	Radical	1	LR	11	119
66	热	TB01	6	TB01_6	334	106.3014581	Radical	2	TB	10	109
66	影	LR03	10	LR03_10	334	240.2019983	Radical	2	LR	15	109
57	暂	TB08	7	TB08_7	335	165.8945448	Radical	1	TB	11	85
14	努	TB05	5	TB05_5	336	190.1012659	Radical	1	TB	7	173
41	筷	TB10	6	TB10_6	336	87.86353055	Radical	1	TB	13	135
52	猫	LR14	3	LR14_3	336	256.7121487	Radical	1	LR	11	124
66	想	TB07	9	TB07_9	336	146.11297	Radical	1	TB	13	109
73	谊	LR15	2	LR15_2	336	239.7707238	Radical	1	LR	10	162
18	新	LR06	9	LR06_9	337	160.224842	Radical	3	LR	12	137
29	数	LR01	9	LR01_9	337	61.98386887	Radical	3	LR	13	127
41	花	TB14	3	TB14_3	337	25.01999201	Radical	0	TB	7	135
53	谊	LR15	2	LR15_2	337	146.2497863	Radical	1	LR	10	124
53	染	TB02	5	TB02_5	337	186.0430058	Radical	1	TB	9	124
53	药	TB15	3	TB15_3	337	41.86884283	Radical	0	TB	9	124
16	彩	LR02	10	LR02_10	338	80.99382693	Radical	1	LR	11	158
33	猫	LR14	3	LR14_3	338	208.4922061	Radical	1	LR	11	103
53	努	TB05	5	TB05_5	338	115.4339638	Radical	1	TB	7	124
13	想	TB07	9	TB07_9	340	134.1498625	Radical	1	TB	13	167
14	谊	LR15	2	LR15_2	341	206.3023849	Radical	1	LR	10	173
18	数	LR01	9	LR01_9	341	76.02631123	Radical	3	LR	13	137
35	符	TB09	6	TB09_6	341	113.31332	Radical	1	TB	11	116
60	热	TB01	6	TB01_6	341	111.4907889	Radical	2	TB	10	175
14	却	LR04	5	LR04_5	342	133.1973723	Radical	0	LR	7	173
14	符	TB09	6	TB09_6	342	165.7585141	Radical	1	TB	11	173
5	保	LR12	2	LR12_2	343	153.4117482	Radical	2	LR	9	165
20	药	TB15	3	TB15_3	343	184.4705258	Radical	0	TB	9	167
44	染	TB02	5	TB02_5	343	236.8132895	Radical	1	TB	9	86
12	照	TB04	9	TB04_9	344	200.3696584	Radical	4	TB	13	148
43	谊	LR15	2	LR15_2	344	138.7515766	Radical	1	LR	10	87
60	努	TB05	5	TB05_5	344	154.0717485	Radical	1	TB	7	175
21	符	TB09	6	TB09_6	345	242.7200033	Radical	1	TB	11	86
33	筷	TB10	6	TB10_6	345	281.8244134	Radical	1	TB	13	103
39	获	TB16	3	TB16_3	345	60.00833275	Radical	1	TB	10	123
41	散	LR07	9	LR07_9	345	121.2641744	Radical	1	LR	12	135
69	筷	TB10	6	TB10_6	345	90.52071586	Radical	1	TB	13	115
69	谊	LR15	2	LR15_2	345	148.8522758	Radical	1	LR	10	115
5	染	TB02	7	TB02_7	346	215.0813799	Radical	1	TB	9	165
16	箱	TB11	7	TB11_7	346	129.7690256	Radical	1	TB	15	158
2	努	TB05	5	TB05_5	347	354.5260639	Radical	1	TB	7	130
12	散	LR07	8	LR07_8	347	237.4068238	Radical	1	LR	12	148
16	热	TB01	6	TB01_6	347	85.70297544	Radical	2	TB	10	158
22	彩	LR02	8	LR02_8	347	71.50524456	Radical	1	LR	11	106
69	保	LR12	2	LR12_2	347	199.922485	Radical	2	LR	9	115
6	籍	TB12	6	TB12_6	348	73.34848328	Radical	1	TB	20	186
29	却	LR04	5	LR04_5	348	87.93179175	Radical	0	LR	7	127
57	热	TB01	6	TB01_6	348	259.7883754	Radical	2	TB	10	85
57	符	TB09	6	TB09_6	348	192.8522751	Radical	1	TB	11	85
57	保	LR12	2	LR12_2	348	362.6044677	Radical	2	LR	9	85
6	花	TB14	3	TB14_3	349	47.01063709	Radical	0	TB	7	186
34	影	LR03	11	LR03_11	349	293.3428029	Radical	2	LR	15	184
66	塑	TB03	9	TB03_9	349	83.76156637	Radical	0	TB	13	109
12	奖	TB06	6	TB06_6	350	202.2992832	Radical	1	TB	9	148
31	努	TB05	5	TB05_5	350	139.8177385	Radical	1	TB	7	163
42	影	LR03	16	LR03_16	350	310.6332242	Radical	2	LR	15	119
42	保	LR12	2	LR12_2	352	285.5538478	Radical	2	LR	9	119
52	落	TB13	3	TB13_3	352	121.7110369	Radical	1	TB	12	124
73	筷	TB10	6	TB10_6	352	77.79460136	Radical	1	TB	13	162
16	筷	TB10	6	TB10_6	353	140.0357097	Radical	1	TB	13	158
20	到	LR08	6	LR08_6	353	124.5875841	Radical	5	LR	8	167
25	却	LR04	5	LR04_5	353	188.111669	Radical	0	LR	7	136
69	照	TB04	9	TB04_9	353	101.0742301	Radical	4	TB	13	115
16	数	LR01	9	LR01_9	354	113.6001761	Radical	3	LR	13	158
16	懂	LR13	3	LR13_3	354	112.0044642	Radical	0	LR	15	158
47	暂	TB08	7	TB08_7	354	121.6716894	Radical	1	TB	11	146
35	懂	LR13	3	LR13_3	355	88.48438111	Radical	0	LR	15	116
35	箱	TB11	6	TB11_6	355	231.1308378	Radical	1	TB	15	116
18	保	LR12	2	LR12_2	356	256.4624729	Radical	2	LR	9	137
18	影	LR03	12	LR03_12	358	170.1763791	Radical	2	LR	15	137
39	染	TB02	5	TB02_5	359	53.26349594	Radical	1	TB	9	123
44	谊	LR15	2	LR15_2	359	329.1661886	Radical	1	LR	10	86
50	猫	LR14	3	LR14_3	359	247.0573881	Radical	1	LR	11	96
20	获	TB16	3	TB16_3	360	147.5084404	Radical	1	TB	10	167
39	擦	LR10	3	LR10_3	360	89.02246907	Radical	0	LR	17	123
50	保	LR12	2	LR12_2	360	241.612974	Radical	2	LR	9	96
35	按	LR09	3	LR09_3	361	135.257853	Radical	2	LR	8	116
39	数	LR01	9	LR01_9	361	70.38465742	Radical	3	LR	13	123
54	想	TB07	9	TB07_9	361	294.8641077	Radical	1	TB	13	128
73	落	TB13	4	TB13_4	361	145.220522	Radical	1	TB	12	162
12	数	LR01	9	LR01_9	362	212.1320344	Radical	3	LR	13	148
34	箱	TB11	6	TB11_6	363	255.415348	Radical	1	TB	15	184
6	染	TB02	5	TB02_5	364	84.72307832	Radical	1	TB	9	186
6	符	TB09	6	TB09_6	364	64.62197769	Radical	1	TB	11	186
28	获	TB16	3	TB16_3	364	53.81449619	Radical	1	TB	10	156
34	筷	TB10	6	TB10_6	364	183.3712082	Radical	1	TB	13	184
73	照	TB04	8	TB04_8	364	179.9472145	Radical	4	TB	13	162
27	猫	LR14	3	LR14_3	365	110.6435719	Radical	1	LR	11	93
56	到	LR08	6	LR08_6	365	82.09750301	Radical	5	LR	8	160
57	请	LR16	2	LR16_2	365	254.2616762	Radical	3	LR	10	85
18	热	TB01	6	TB01_6	366	141.2409289	Radical	2	TB	10	137
18	按	LR09	3	LR09_3	366	134.3316791	Radical	2	LR	8	137
20	彩	LR02	8	LR02_8	366	115.5605547	Radical	1	LR	11	167
52	按	LR09	2	LR09_2	367	227.2561465	Radical	2	LR	8	124
58	擦	LR10	3	LR10_3	367	205.0609665	Radical	0	LR	17	157
73	擦	LR10	3	LR10_3	367	156.0288435	Radical	0	LR	17	162
6	想	TB07	9	TB07_9	368	163.9542619	Radical	1	TB	13	186
11	塑	TB03	10	TB03_10	368	78.92401409	Radical	0	TB	13	168
20	保	LR12	2	LR12_2	368	237.7053943	Radical	2	LR	9	167
52	染	TB02	5	TB02_5	368	193.4400189	Radical	1	TB	9	124
57	擦	LR10	3	LR10_3	368	265.6557923	Radical	0	LR	17	85
6	塑	TB03	10	TB03_10	369	90.42676595	Radical	0	TB	13	186
16	努	TB05	5	TB05_5	369	211.2936345	Radical	1	TB	7	158
11	籍	TB12	6	TB12_6	370	66.70832032	Radical	1	TB	20	168
2	数	LR01	9	LR01_9	371	263.9807427	Radical	3	LR	13	130
14	彩	LR02	8	LR02_8	371	167.122202	Radical	1	LR	11	173
20	符	TB09	6	TB09_6	372	213.5539506	Radical	1	TB	11	167
20	院	LR11	2	LR11_2	373	302.9513025	Radical	1	LR	9	167
51	到	LR08	6	LR08_6	373	79.07591289	Radical	5	LR	8	90
20	染	TB02	5	TB02_5	374	56.52402144	Radical	1	TB	9	167
35	药	TB15	3	TB15_3	374	90.3182429	Radical	0	TB	9	116
2	请	LR16	2	LR16_2	375	213.4180409	Radical	3	LR	10	130
11	猫	LR14	3	LR14_3	375	71.58910532	Radical	1	LR	11	168
20	想	TB07	9	TB07_9	376	293.5601969	Radical	1	TB	13	167
54	花	TB14	3	TB14_3	376	62.82854208	Radical	0	TB	7	128
2	花	TB14	3	TB14_3	377	147.771186	Radical	0	TB	7	130
34	照	TB04	8	TB04_8	377	146.4786674	Radical	4	TB	13	184
47	保	LR12	2	LR12_2	377	187.1282982	Radical	2	LR	9	146
5	想	TB07	8	TB07_8	378	172.0654399	Radical	1	TB	13	165
6	谊	LR15	2	LR15_2	378	182.9644774	Radical	1	LR	10	186
21	筷	TB10	6	TB10_6	378	264.2820463	Radical	1	TB	13	86
39	暂	TB08	8	TB08_8	378	98.79271228	Radical	1	TB	11	123
47	数	LR01	9	LR01_9	378	201.9430613	Radical	3	LR	13	146
50	努	TB05	5	TB05_5	378	195.6347725	Radical	1	TB	7	96
69	散	LR07	8	LR07_8	378	154.2076522	Radical	1	LR	12	115
12	新	LR06	8	LR06_8	379	245.2468145	Radical	3	LR	12	148
12	保	LR12	2	LR12_2	379	222.9461818	Radical	2	LR	9	148
35	院	LR11	2	LR11_2	379	329.6630324	Radical	1	LR	9	116
73	花	TB14	4	TB14_4	379	134.1827113	Radical	0	TB	7	162
6	药	TB15	3	TB15_3	380	82.02438662	Radical	0	TB	9	186
12	努	TB05	5	TB05_5	380	238.8493249	Radical	1	TB	7	148
28	新	LR06	9	LR06_9	380	149.2146105	Radical	3	LR	12	156
34	塑	TB03	9	TB03_9	380	179.134028	Radical	0	TB	13	184
43	暂	TB08	8	TB08_8	380	77.20103626	Radical	1	TB	11	87
5	热	TB01	6	TB01_6	381	134.0389828	Radical	2	TB	10	165
27	照	TB04	9	TB04_9	381	241.4953416	Radical	4	TB	13	93
28	照	TB04	9	TB04_9	381	138.3112432	Radical	4	TB	13	156
34	懂	LR13	3	LR13_3	381	148.6371421	Radical	0	LR	15	184
12	按	LR09	3	LR09_3	382	146.8230227	Radical	2	LR	8	148
27	落	TB13	3	TB13_3	382	140.4635184	Radical	1	TB	12	93
28	猫	LR14	3	LR14_3	382	139.9464183	Radical	1	LR	11	156
34	药	TB15	3	TB15_3	382	95.51963149	Radical	0	TB	9	184
34	符	TB09	6	TB09_6	382	206.5260274	Radical	1	TB	11	184
43	奖	TB06	6	TB06_6	382	88.81441324	Radical	1	TB	9	87
66	暂	TB08	7	TB08_7	382	166.0120478	Radical	1	TB	11	109
57	却	LR04	5	LR04_5	383	162.2004932	Radical	0	LR	7	85
60	却	LR04	4	LR04_4	383	140.6184998	Radical	0	LR	7	175
20	请	LR16	2	LR16_2	384	156.3214653	Radical	3	LR	10	167
28	影	LR03	12	LR03_12	384	184.2715388	Radical	2	LR	15	156
29	奖	TB06	6	TB06_6	384	83.86894539	Radical	1	TB	9	127
57	努	TB05	6	TB05_6	384	245.1060995	Radical	1	TB	7	85
73	彩	LR02	8	LR02_8	384	106.1508361	Radical	1	LR	11	162
5	请	LR16	2	LR16_2	385	183.1741734	Radical	3	LR	10	165
11	想	TB07	9	TB07_9	385	72.33947747	Radical	1	TB	13	168
29	热	TB01	8	TB01_8	385	96.17692031	Radical	2	TB	10	127
47	彩	LR02	8	LR02_8	385	143.2096365	Radical	1	LR	11	146
69	奖	TB06	3	TB06_3	385	89.49860334	Radical	1	TB	9	115
16	散	LR07	8	LR07_8	386	139.4453298	Radical	1	LR	12	158
42	新	LR06	9	LR06_9	386	373.6964008	Radical	3	LR	12	119
44	符	TB09	6	TB09_6	386	284.9452328	Radical	1	TB	11	86
53	落	TB13	3	TB13_3	386	68.15423685	Radical	1	TB	12	124
56	暂	TB08	9	TB08_9	386	120.6192356	Radical	1	TB	11	160
69	影	LR03	12	LR03_12	386	203.6860329	Radical	2	LR	15	115
29	影	LR03	13	LR03_13	387	112.3610253	Radical	2	LR	15	127
39	保	LR12	2	LR12_2	387	141.0886246	Radical	2	LR	9	123
54	获	TB16	3	TB16_3	387	136.113237	Radical	1	TB	10	128
56	谊	LR15	2	LR15_2	389	176.9208863	Radical	1	LR	10	160
5	谊	LR15	2	LR15_2	390	168.2527729	Radical	1	LR	10	165
35	数	LR01	9	LR01_9	390	127.9680761	Radical	3	LR	13	116
53	花	TB14	3	TB14_3	390	33.52610923	Radical	0	TB	7	124
14	热	TB01	6	TB01_6	391	218.0507503	Radical	2	TB	10	173
52	药	TB15	3	TB15_3	391	143.9507211	Radical	0	TB	9	124
54	符	TB09	6	TB09_6	391	165.810392	Radical	1	TB	11	128
41	院	LR11	2	LR11_2	392	211.8159579	Radical	1	LR	9	135
52	想	TB07	9	TB07_9	392	249.0865643	Radical	1	TB	13	124
25	保	LR12	2	LR12_2	393	264.9547131	Radical	2	LR	9	136
14	擦	LR10	3	LR10_3	394	159.6785753	Radical	0	LR	17	173
44	努	TB05	3	TB05_3	394	251.9633674	Radical	1	TB	7	86
74	院	LR11	2	LR11_2	394	424.9482321	Radical	1	LR	9	107
41	染	TB02	5	TB02_5	395	117.9237041	Radical	1	TB	9	135
28	散	LR07	8	LR07_8	397	167.1556161	Radical	1	LR	12	156
73	染	TB02	5	TB02_5	397	218.2842184	Radical	1	TB	9	162
28	想	TB07	9	TB07_9	398	160.7046981	Radical	1	TB	13	156
28	按	LR09	3	LR09_3	398	130.0961183	Radical	2	LR	8	156
60	籍	TB12	6	TB12_6	398	93.50795742	Radical	1	TB	20	175
54	籍	TB12	6	TB12_6	399	228.4265033	Radical	1	TB	20	128
2	散	LR07	8	LR07_8	400	215.8189336	Radical	1	LR	12	130
20	猫	LR14	3	LR14_3	400	234.8474407	Radical	1	LR	11	167
57	花	TB14	4	TB14_4	400	306.8631617	Radical	0	TB	7	85
41	照	TB04	6	TB04_6	401	70.00714249	Radical	4	TB	13	135
66	保	LR12	2	LR12_2	401	205.7304061	Radical	2	LR	9	109
20	却	LR04	5	LR04_5	402	196.1638035	Radical	0	LR	7	167
14	数	LR01	9	LR01_9	403	137.5842447	Radical	3	LR	13	173
66	谊	LR15	2	LR15_2	403	242.9855963	Radical	1	LR	10	109
69	彩	LR02	8	LR02_8	403	123.4908904	Radical	1	LR	11	115
11	筷	TB10	6	TB10_6	405	74.09453421	Radical	1	TB	13	168
34	暂	TB08	7	TB08_7	406	222.0022522	Radical	1	TB	11	184
52	热	TB01	5	TB01_5	406	216.2087771	Radical	2	TB	10	124
35	热	TB01	6	TB01_6	407	166.6298452	Radical	2	TB	10	116
22	努	TB05	5	TB05_5	408	98.43271814	Radical	1	TB	7	106
22	谊	LR15	2	LR15_2	408	136.4001466	Radical	1	LR	10	106
39	奖	TB06	6	TB06_6	408	108.240473	Radical	1	TB	9	123
2	影	LR03	12	LR03_12	409	318.1810811	Radical	2	LR	15	130
69	热	TB01	6	TB01_6	409	125.876924	Radical	2	TB	10	115
16	染	TB02	5	TB02_5	410	208.7223036	Radical	1	TB	9	158
60	照	TB04	9	TB04_9	410	150.9355737	Radical	4	TB	13	175
2	奖	TB06	6	TB06_6	411	312.4381809	Radical	1	TB	9	130
5	新	LR06	9	LR06_9	411	163.9874928	Radical	3	LR	12	165
60	院	LR11	2	LR11_2	411	198.264948	Radical	1	LR	9	175
28	染	TB02	5	TB02_5	412	147.1461858	Radical	1	TB	9	156
6	彩	LR02	8	LR02_8	413	123.8789732	Radical	1	LR	11	186
60	到	LR08	6	LR08_6	413	75.96793863	Radical	5	LR	8	175
27	获	TB16	3	TB16_3	414	62.43396512	Radical	1	TB	10	93
6	散	LR07	8	LR07_8	415	133.7759321	Radical	1	LR	12	186
12	谊	LR15	2	LR15_2	415	228.6328935	Radical	1	LR	10	148
5	按	LR09	3	LR09_3	416	118.7203251	Radical	2	LR	8	165
22	保	LR12	2	LR12_2	416	94.15412896	Radical	2	LR	9	106
28	懂	LR13	3	LR13_3	416	90.02777349	Radical	0	LR	15	156
34	擦	LR10	3	LR10_3	416	181.2208597	Radical	0	LR	17	184
41	箱	TB11	6	TB11_6	416	123.3693641	Radical	1	TB	15	135
47	谊	LR15	2	LR15_2	416	125.2996409	Radical	1	LR	10	146
57	籍	TB12	6	TB12_6	416	284.597962	Radical	1	TB	20	85
11	花	TB14	4	TB14_4	417	29.12043956	Radical	0	TB	7	168
11	药	TB15	3	TB15_3	417	38.89730068	Radical	0	TB	9	168
39	花	TB14	3	TB14_3	417	57.97413216	Radical	0	TB	7	123
41	药	TB15	3	TB15_3	417	59.68249325	Radical	0	TB	9	135
42	散	LR07	8	LR07_8	417	342.1958504	Radical	1	LR	12	119
57	获	TB16	4	TB16_4	417	233.8054747	Radical	1	TB	10	85
42	想	TB07	8	TB07_8	418	283.4254752	Radical	1	TB	13	119
44	药	TB15	4	TB15_4	418	224.0786692	Radical	0	TB	9	86
47	花	TB14	4	TB14_4	418	80.77747211	Radical	0	TB	7	146
57	落	TB13	4	TB13_4	418	218.2842184	Radical	1	TB	12	85
66	获	TB16	3	TB16_3	418	56.40035461	Radical	1	TB	10	109
69	到	LR08	6	LR08_6	418	146.7787451	Radical	5	LR	8	115
52	彩	LR02	8	LR02_8	419	200.003433	Radical	1	LR	11	124
54	新	LR06	9	LR06_9	419	254.0099425	Radical	3	LR	12	128
56	努	TB05	5	TB05_5	419	95.34149149	Radical	1	TB	7	160
5	却	LR04	5	LR04_5	420	85.0451386	Radical	0	LR	7	165
53	数	LR01	9	LR01_9	421	53.33854141	Radical	3	LR	13	124
56	按	LR09	3	LR09_3	421	91.44397192	Radical	2	LR	8	160
35	保	LR12	2	LR12_2	422	234.6741922	Radical	2	LR	9	116
69	按	LR09	3	LR09_3	422	142.0774437	Radical	2	LR	8	115
5	影	LR03	10	LR03_10	423	153.3457678	Radical	2	LR	15	165
22	请	LR16	2	LR16_2	423	92.77930804	Radical	3	LR	10	106
29	新	LR06	9	LR06_9	423	105.6503668	Radical	3	LR	12	127
39	猫	LR14	3	LR14_3	425	82.66196223	Radical	1	LR	11	123
12	猫	LR14	3	LR14_3	426	161.4713597	Radical	1	LR	11	148
14	散	LR07	8	LR07_8	426	193.739727	Radical	1	LR	12	173
2	懂	LR13	3	LR13_3	427	138.5829387	Radical	0	LR	15	130
22	落	TB13	3	TB13_3	427	71.58910532	Radical	1	TB	12	106
47	按	LR09	3	LR09_3	427	179.1089054	Radical	2	LR	8	146
50	暂	TB08	7	TB08_7	427	225.4122894	Radical	1	TB	11	96
31	猫	LR14	3	LR14_3	428	214.5903073	Radical	1	LR	11	163
33	符	TB09	6	TB09_6	429	208.5209822	Radical	1	TB	11	103
28	药	TB15	3	TB15_3	430	105.1189802	Radical	0	TB	9	156
34	猫	LR14	3	LR14_3	430	210.8767412	Radical	1	LR	11	184
44	请	LR16	2	LR16_2	430	302.227373	Radical	3	LR	10	86
60	按	LR09	3	LR09_3	430	97.70867003	Radical	2	LR	8	175
12	擦	LR10	3	LR10_3	431	189.2511559	Radical	0	LR	17	148
34	热	TB01	6	TB01_6	431	240.0104164	Radical	2	TB	10	184
41	请	LR16	2	LR16_2	431	70.85901495	Radical	3	LR	10	135
43	筷	TB10	6	TB10_6	431	88.29496022	Radical	1	TB	13	87
57	懂	LR13	3	LR13_3	431	175.8237754	Radical	0	LR	15	85
11	院	LR11	2	LR11_2	432	136.5613415	Radical	1	LR	9	168
11	染	TB02	5	TB02_5	433	49.40647731	Radical	1	TB	9	168
18	院	LR11	2	LR11_2	433	308.3018002	Radical	1	LR	9	137
22	懂	LR13	3	LR13_3	433	52.77309921	Radical	0	LR	15	106
28	龄	LR05	8	LR05_8	433	211.697898	Radical	1	LR	14	156
31	新	LR06	9	LR06_9	433	143.1782106	Radical	3	LR	12	163
51	擦	LR10	3	LR10_3	433	117.3456433	Radical	0	LR	17	90
57	染	TB02	5	TB02_5	433	431.1809365	Radical	1	TB	9	85
27	影	LR03	14	LR03_14	434	292.222518	Radical	2	LR	15	93
39	请	LR16	2	LR16_2	434	34.0147027	Radical	3	LR	10	123
50	热	TB01	6	TB01_6	434	318.576278	Radical	2	TB	10	96
16	花	TB14	4	TB14_4	435	56.61271942	Radical	0	TB	7	158
20	按	LR09	3	LR09_3	435	154.5450316	Radical	2	LR	8	167
20	数	LR01	10	LR01_10	435	204.1979493	Radical	3	LR	13	167
43	染	TB02	5	TB02_5	435	111.5706054	Radical	1	TB	9	87
73	奖	TB06	6	TB06_6	437	185.8009688	Radical	1	TB	9	162
2	药	TB15	3	TB15_3	439	156.4193473	Radical	0	TB	9	130
14	花	TB14	3	TB14_3	439	86.2469298	Radical	0	TB	7	173
33	热	TB01	6	TB01_6	439	245.226426	Radical	2	TB	10	103
35	照	TB04	9	TB04_9	439	179.5540632	Radical	4	TB	13	116
14	院	LR11	2	LR11_2	440	290.5274412	Radical	1	LR	9	173
16	谊	LR15	3	LR15_3	440	119.8707637	Radical	1	LR	10	158
25	努	TB05	5	TB05_5	440	157.990506	Radical	1	TB	7	136
47	获	TB16	5	TB16_5	440	35.73513677	Radical	1	TB	10	146
69	擦	LR10	3	LR10_3	440	98.97979592	Radical	0	LR	17	115
2	保	LR12	2	LR12_2	441	255.6926131	Radical	2	LR	9	130
22	却	LR04	5	LR04_5	442	81.3019065	Radical	0	LR	7	106
60	箱	TB11	6	TB11_6	442	122.4423954	Radical	1	TB	15	175
16	塑	TB03	10	TB03_10	443	88.52683209	Radical	0	TB	13	158
35	请	LR16	2	LR16_2	443	168.8527053	Radical	3	LR	10	116
39	药	TB15	3	TB15_3	445	40.60788101	Radical	0	TB	9	123
73	获	TB16	4	TB16_4	446	212.4264579	Radical	1	TB	10	162
28	暂	TB08	8	TB08_8	447	118.9033221	Radical	1	TB	11	156
50	奖	TB06	6	TB06_6	447	204.6330191	Radical	1	TB	9	96
28	落	TB13	3	TB13_3	448	91.41662868	Radical	1	TB	12	156
28	请	LR16	2	LR16_2	448	124.739729	Radical	3	LR	10	156
41	数	LR01	9	LR01_9	448	97.62171889	Radical	3	LR	13	135
6	保	LR12	2	LR12_2	449	131.2135664	Radical	2	LR	9	186
47	想	TB07	10	TB07_10	449	173.2195139	Radical	1	TB	13	146
66	努	TB05	5	TB05_5	449	61.40032573	Radical	1	TB	7	109
11	努	TB05	5	TB05_5	450	73.37574531	Radical	1	TB	7	168
53	照	TB04	9	TB04_9	450	104.6947945	Radical	4	TB	13	124
60	谊	LR15	2	LR15_2	450	125.1150706	Radical	1	LR	10	175
52	请	LR16	2	LR16_2	451	168.5192028	Radical	3	LR	10	124
11	散	LR07	8	LR07_8	452	86.16263691	Radical	1	LR	12	168
31	暂	TB08	7	TB08_7	452	92.47702417	Radical	1	TB	11	163
60	保	LR12	2	LR12_2	452	140.2336636	Radical	2	LR	9	175
18	猫	LR14	3	LR14_3	453	179.3014222	Radical	1	LR	11	137
11	却	LR04	4	LR04_4	454	62.64982043	Radical	0	LR	7	168
43	药	TB15	4	TB15_4	454	73.02739212	Radical	0	TB	9	87
56	数	LR01	9	LR01_9	455	148.0067566	Radical	3	LR	13	160
33	努	TB05	5	TB05_5	456	257.2178065	Radical	1	TB	7	103
47	请	LR16	2	LR16_2	456	154.7804897	Radical	3	LR	10	146
18	散	LR07	8	LR07_8	458	154.870914	Radical	1	LR	12	137
20	落	TB13	3	TB13_3	458	216.7071965	Radical	1	TB	12	167
22	院	LR11	2	LR11_2	458	149.0033557	Radical	1	LR	9	106
2	到	LR08	6	LR08_6	460	199.9139905	Radical	5	LR	8	130
35	花	TB14	3	TB14_3	460	97.84870771	Radical	0	TB	7	116
12	龄	LR05	8	LR05_8	461	276.4814641	Radical	1	LR	14	148
29	箱	TB11	6	TB11_6	462	140.943251	Radical	1	TB	15	127
56	院	LR11	2	LR11_2	462	214.1704928	Radical	1	LR	9	160
60	散	LR07	8	LR07_8	462	105.0161535	Radical	1	LR	12	175
2	塑	TB03	10	TB03_10	463	291.2396335	Radical	0	TB	13	130
12	花	TB14	2	TB14_2	463	69.35416354	Radical	0	TB	7	148
27	院	LR11	2	LR11_2	463	252.1031535	Radical	1	LR	9	93
29	保	LR12	2	LR12_2	463	92.34717104	Radical	2	LR	9	127
5	籍	TB12	6	TB12_6	464	92.47361191	Radical	1	TB	20	165
27	箱	TB11	6	TB11_6	464	284.2006334	Radical	1	TB	15	93
51	筷	TB10	6	TB10_6	464	78.18567644	Radical	1	TB	13	90
39	箱	TB11	6	TB11_6	465	89.19641248	Radical	1	TB	15	123
39	散	LR07	8	LR07_8	465	121.0784869	Radical	1	LR	12	123
41	奖	TB06	3	TB06_3	465	76.15773106	Radical	1	TB	9	135
51	获	TB16	3	TB16_3	465	61.00819617	Radical	1	TB	10	90
22	新	LR06	9	LR06_9	466	117.9237041	Radical	3	LR	12	106
39	按	LR09	3	LR09_3	466	76.89603371	Radical	2	LR	8	123
43	想	TB07	9	TB07_9	466	136.3121418	Radical	1	TB	13	87
57	新	LR06	15	LR06_15	466	300.0416638	Radical	3	LR	12	85
5	药	TB15	3	TB15_3	470	77.68162975	Radical	0	TB	9	165
5	散	LR07	8	LR07_8	471	154.9926737	Radical	1	LR	12	165
29	符	TB09	6	TB09_6	471	106.2544117	Radical	1	TB	11	127
25	懂	LR13	3	LR13_3	472	300.6027279	Radical	0	LR	15	136
41	塑	TB03	10	TB03_10	473	40.45985665	Radical	0	TB	13	135
69	符	TB09	6	TB09_6	473	76.94153625	Radical	1	TB	11	115
6	猫	LR14	3	LR14_3	474	67.35725648	Radical	1	LR	11	186
22	染	TB02	5	TB02_5	474	141.8344105	Radical	1	TB	9	106
2	彩	LR02	8	LR02_8	475	208.3764718	Radical	1	LR	11	130
2	想	TB07	9	TB07_9	476	235.4571071	Radical	1	TB	13	130
14	获	TB16	3	TB16_3	476	53.29072152	Radical	1	TB	10	173
69	药	TB15	3	TB15_3	476	41.19465985	Radical	0	TB	9	115
5	落	TB13	3	TB13_3	477	60.85330311	Radical	1	TB	12	165
16	院	LR11	2	LR11_2	477	162.2744589	Radical	1	LR	9	158
73	懂	LR13	3	LR13_3	477	309.2765753	Radical	0	LR	15	162
12	筷	TB10	5	TB10_5	479	179.1758912	Radical	1	TB	13	148
56	塑	TB03	9	TB03_9	479	99.70456359	Radical	0	TB	13	160
29	获	TB16	4	TB16_4	480	92.97311439	Radical	1	TB	10	127
29	按	LR09	3	LR09_3	481	68.00735254	Radical	2	LR	8	127
12	懂	LR13	3	LR13_3	482	154.9838701	Radical	0	LR	15	148
57	谊	LR15	2	LR15_2	482	369.6755334	Radical	1	LR	10	85
60	新	LR06	9	LR06_9	482	132.9154698	Radical	3	LR	12	175
6	请	LR16	3	LR16_3	483	81.21576202	Radical	3	LR	10	186
53	院	LR11	3	LR11_3	484	123.004065	Radical	1	LR	9	124
69	请	LR16	2	LR16_2	484	137.9311422	Radical	3	LR	10	115
31	籍	TB12	6	TB12_6	485	106.3672882	Radical	1	TB	20	163
74	热	TB01	6	TB01_6	485	233.8247207	Radical	2	TB	10	107
44	猫	LR14	3	LR14_3	486	122.8119937	Radical	1	LR	11	86
18	药	TB15	4	TB15_4	488	71.56814934	Radical	0	TB	9	137
16	籍	TB12	6	TB12_6	490	177.552809	Radical	1	TB	20	158
39	想	TB07	9	TB07_9	490	149.1207564	Radical	1	TB	13	123
56	花	TB14	3	TB14_3	490	42.10700654	Radical	0	TB	7	160
18	请	LR16	2	LR16_2	491	134.1342611	Radical	3	LR	10	137
47	染	TB02	5	TB02_5	491	113.7409337	Radical	1	TB	9	146
56	获	TB16	3	TB16_3	491	48.3011387	Radical	1	TB	10	160
2	猫	LR14	3	LR14_3	493	362.0916504	Radical	1	LR	11	130
43	箱	TB11	6	TB11_6	496	76.40026178	Radical	1	TB	15	87
56	药	TB15	3	TB15_3	496	46.23851209	Radical	0	TB	9	160
60	彩	LR02	8	LR02_8	496	100.2076709	Radical	1	LR	11	175
11	擦	LR10	3	LR10_3	497	118.224363	Radical	0	LR	17	168
28	箱	TB11	6	TB11_6	497	185.0540462	Radical	1	TB	15	156
33	保	LR12	2	LR12_2	497	227.378539	Radical	2	LR	9	103
41	猫	LR14	3	LR14_3	497	167.5977327	Radical	1	LR	11	135
73	想	TB07	9	TB07_9	497	194.4659353	Radical	1	TB	13	162
69	想	TB07	9	TB07_9	498	162.8649747	Radical	1	TB	13	115
2	新	LR06	9	LR06_9	499	300.4159213	Radical	3	LR	12	130
22	散	LR07	8	LR07_8	499	103.0776406	Radical	1	LR	12	106
34	花	TB14	3	TB14_3	499	80.95677859	Radical	0	TB	7	184
57	塑	TB03	10	TB03_10	499	334.5743565	Radical	0	TB	13	85
69	努	TB05	5	TB05_5	499	93.00537619	Radical	1	TB	7	115
74	获	TB16	4	TB16_4	499	224.2008029	Radical	1	TB	10	107
43	影	LR03	13	LR03_13	501	113.8639539	Radical	2	LR	15	87
51	箱	TB11	6	TB11_6	501	96.00520819	Radical	1	TB	15	90
73	努	TB05	5	TB05_5	501	134.8925498	Radical	1	TB	7	162
43	猫	LR14	3	LR14_3	503	129.4681428	Radical	1	LR	11	87
66	籍	TB12	6	TB12_6	503	114.4814395	Radical	1	TB	20	109
69	却	LR04	5	LR04_5	505	162.5945879	Radical	0	LR	7	115
13	龄	LR05	8	LR05_8	506	154.876033	Radical	1	LR	14	167
16	奖	TB06	7	TB06_7	506	112.4855546	Radical	1	TB	9	158
39	热	TB01	6	TB01_6	510	88.76936408	Radical	2	TB	10	123
60	猫	LR14	3	LR14_3	510	94.90780052	Radical	1	LR	11	175
66	照	TB04	9	TB04_9	510	121.4907404	Radical	4	TB	13	109
5	猫	LR14	3	LR14_3	511	167.0874289	Radical	1	LR	11	165
6	却	LR04	5	LR04_5	511	103.0776406	Radical	0	LR	7	186
47	院	LR11	2	LR11_2	511	139.3161871	Radical	1	LR	9	146
54	彩	LR02	8	LR02_8	512	196.4743446	Radical	1	LR	11	128
12	符	TB09	5	TB09_5	513	144.4506836	Radical	1	TB	11	148
21	却	LR04	5	LR04_5	513	242.5386567	Radical	0	LR	7	86
22	筷	TB10	6	TB10_6	513	106.0235823	Radical	1	TB	13	106
44	影	LR03	13	LR03_13	513	72.14768881	Radical	2	LR	15	86
51	努	TB05	5	TB05_5	513	90.52071586	Radical	1	TB	7	90
60	请	LR16	2	LR16_2	513	107.4488343	Radical	3	LR	10	175
22	想	TB07	9	TB07_9	514	181.0414317	Radical	1	TB	13	106
60	懂	LR13	3	LR13_3	514	121.3348499	Radical	0	LR	15	175
69	新	LR06	9	LR06_9	514	116.46888	Radical	3	LR	12	115
6	热	TB01	6	TB01_6	515	82.80096618	Radical	2	TB	10	186
28	热	TB01	6	TB01_6	515	209.02153	Radical	2	TB	10	156
29	猫	LR14	4	LR14_4	515	72.73238618	Radical	1	LR	11	127
42	懂	LR13	3	LR13_3	515	172.5862103	Radical	0	LR	15	119
2	照	TB04	9	TB04_9	516	262.2912803	Radical	4	TB	13	130
28	彩	LR02	8	LR02_8	516	166.3069451	Radical	1	LR	11	156
51	数	LR01	9	LR01_9	516	109.4166349	Radical	3	LR	13	90
51	按	LR09	3	LR09_3	517	72.80109889	Radical	2	LR	8	90
60	擦	LR10	3	LR10_3	517	112.2073162	Radical	0	LR	17	175
53	热	TB01	6	TB01_6	518	68.42514158	Radical	2	TB	10	124
14	塑	TB03	10	TB03_10	520	187.8602544	Radical	0	TB	13	173
47	符	TB09	6	TB09_6	521	124.9079661	Radical	1	TB	11	146
13	奖	TB06	6	TB06_6	522	168.9696967	Radical	1	TB	9	167
13	药	TB15	3	TB15_3	522	46.63224635	Radical	0	TB	9	167
33	奖	TB06	6	TB06_6	522	298.9331029	Radical	1	TB	9	103
39	努	TB05	5	TB05_5	522	108.6692229	Radical	1	TB	7	123
20	懂	LR13	3	LR13_3	526	286.6005466	Radical	0	LR	15	167
53	想	TB07	9	TB07_9	528	126.1467399	Radical	1	TB	13	124
12	想	TB07	9	TB07_9	529	197.9747459	Radical	1	TB	13	148
39	院	LR11	2	LR11_2	529	145.8903698	Radical	1	LR	9	123
39	却	LR04	5	LR04_5	529	77.20103626	Radical	0	LR	7	123
12	箱	TB11	5	TB11_5	530	199.2109435	Radical	1	TB	15	148
34	却	LR04	5	LR04_5	531	200.039996	Radical	0	LR	7	184
51	想	TB07	9	TB07_9	531	111.6064514	Radical	1	TB	13	90
33	箱	TB11	6	TB11_6	534	305.4995908	Radical	1	TB	15	103
56	奖	TB06	6	TB06_6	534	138.6542462	Radical	1	TB	9	160
43	符	TB09	6	TB09_6	535	89.56003573	Radical	1	TB	11	87
47	奖	TB06	6	TB06_6	538	125.3195914	Radical	1	TB	9	146
56	符	TB09	6	TB09_6	538	94.02127419	Radical	1	TB	11	160
13	照	TB04	10	TB04_10	539	114.7743247	Radical	4	TB	13	167
33	花	TB14	3	TB14_3	539	106.6208235	Radical	0	TB	7	103
20	新	LR06	9	LR06_9	541	248.2151506	Radical	3	LR	12	167
43	花	TB14	4	TB14_4	542	63.28506933	Radical	0	TB	7	87
56	热	TB01	6	TB01_6	542	126.1942946	Radical	2	TB	10	160
51	谊	LR15	2	LR15_2	544	118.8486432	Radical	1	LR	10	90
47	塑	TB03	10	TB03_10	546	108.2450923	Radical	0	TB	13	146
5	奖	TB06	6	TB06_6	547	86.12705092	Radical	1	TB	9	165
11	获	TB16	3	TB16_3	547	71.80529228	Radical	1	TB	10	168
56	散	LR07	8	LR07_8	547	182.4719156	Radical	1	LR	12	160
39	塑	TB03	10	TB03_10	548	95.48298278	Radical	0	TB	13	123
27	筷	TB10	8	TB10_8	549	267.3462175	Radical	1	TB	13	93
43	懂	LR13	3	LR13_3	550	126.0198397	Radical	0	LR	15	87
51	花	TB14	4	TB14_4	550	56.08029957	Radical	0	TB	7	90
66	落	TB13	3	TB13_3	550	113.2828319	Radical	1	TB	12	109
41	符	TB09	6	TB09_6	553	87.09190548	Radical	1	TB	11	135
43	散	LR07	8	LR07_8	553	138.2353066	Radical	1	LR	12	87
39	懂	LR13	3	LR13_3	554	100.4987562	Radical	0	LR	15	123
47	猫	LR14	3	LR14_3	554	118.1397478	Radical	1	LR	11	146
2	符	TB09	6	TB09_6	555	242.7901944	Radical	1	TB	11	130
35	落	TB13	3	TB13_3	557	160.9830333	Radical	1	TB	12	116
2	落	TB13	3	TB13_3	560	208.3142475	Radical	1	TB	12	130
47	努	TB05	5	TB05_5	561	88.76936408	Radical	1	TB	7	146
51	院	LR11	2	LR11_2	561	115.3169545	Radical	1	LR	9	90
56	猫	LR14	3	LR14_3	561	117.1537451	Radical	1	LR	11	160
56	懂	LR13	3	LR13_3	561	131	Radical	0	LR	15	160
22	箱	TB11	6	TB11_6	562	123.4827923	Radical	1	TB	15	106
39	筷	TB10	6	TB10_6	562	88.19297024	Radical	1	TB	13	123
53	却	LR04	5	LR04_5	563	77.66595136	Radical	0	LR	7	124
12	院	LR11	2	LR11_2	564	327.3713488	Radical	1	LR	9	148
50	懂	LR13	3	LR13_3	566	124.0212744	Radical	0	LR	15	96
6	按	LR09	3	LR09_3	567	92.6984358	Radical	2	LR	8	186
20	谊	LR15	2	LR15_2	567	338.3572857	Radical	1	LR	10	167
56	籍	TB12	6	TB12_6	567	101.5332458	Radical	1	TB	20	160
66	符	TB09	6	TB09_6	567	116.8417734	Radical	1	TB	11	109
66	奖	TB06	6	TB06_6	568	154.2076522	Radical	1	TB	9	109
56	落	TB13	3	TB13_3	569	81.04319836	Radical	1	TB	12	160
66	彩	LR02	8	LR02_8	569	104.0432602	Radical	1	LR	11	109
35	奖	TB06	6	TB06_6	570	172.5032203	Radical	1	TB	9	116
73	龄	LR05	8	LR05_8	577	277.0776065	Radical	1	LR	14	162
31	塑	TB03	11	TB03_11	579	152.1085139	Radical	0	TB	13	163
2	擦	LR10	3	LR10_3	580	225.8062145	Radical	0	LR	17	130
35	获	TB16	3	TB16_3	580	61.56061484	Radical	1	TB	10	116
57	散	LR07	8	LR07_8	580	297.3550067	Radical	1	LR	12	85
42	花	TB14	3	TB14_3	582	102.8834292	Radical	0	TB	7	119
56	想	TB07	9	TB07_9	583	103.8171469	Radical	1	TB	13	160
57	影	LR03	16	LR03_16	583	344.0930107	Radical	2	LR	15	85
57	院	LR11	2	LR11_2	583	471.3385195	Radical	1	LR	9	85
43	院	LR11	2	LR11_2	584	154.7384891	Radical	1	LR	9	87
22	热	TB01	6	TB01_6	585	147.2582765	Radical	2	TB	10	106
56	擦	LR10	3	LR10_3	586	129.3406355	Radical	0	LR	17	160
43	照	TB04	9	TB04_9	587	126.2893503	Radical	4	TB	13	87
43	按	LR09	3	LR09_3	591	105.5888252	Radical	2	LR	8	87
35	筷	TB10	6	TB10_6	592	208.6047653	Radical	1	TB	13	116
52	努	TB05	5	TB05_5	592	155.0032084	Radical	1	TB	7	124
5	努	TB05	4	TB05_4	593	121.8762947	Radical	1	TB	7	165
11	箱	TB11	6	TB11_6	593	62.03224968	Radical	1	TB	15	168
51	奖	TB06	5	TB06_5	593	106.8877916	Radical	1	TB	9	90
31	符	TB09	6	TB09_6	594	121.2765435	Radical	1	TB	11	163
56	请	LR16	2	LR16_2	594	203.2264747	Radical	3	LR	10	160
56	染	TB02	5	TB02_5	594	127.4754878	Radical	1	TB	9	160
56	保	LR12	2	LR12_2	595	116.691902	Radical	2	LR	9	160
11	按	LR09	3	LR09_3	596	149.0939301	Radical	2	LR	8	168
28	塑	TB03	10	TB03_10	598	126.3724654	Radical	0	TB	13	156
51	影	LR03	11	LR03_11	599	171.4059509	Radical	2	LR	15	90
39	新	LR06	9	LR06_9	600	62.51399843	Radical	3	LR	12	123
39	照	TB04	10	TB04_10	602	158.2403236	Radical	4	TB	13	123
22	奖	TB06	6	TB06_6	603	109.7132626	Radical	1	TB	9	106
51	彩	LR02	9	LR02_9	603	139.4345725	Radical	1	LR	11	90
2	按	LR09	3	LR09_3	605	225.9284037	Radical	2	LR	8	130
52	影	LR03	8	LR03_8	607	251.3765852	Radical	2	LR	15	124
52	花	TB14	3	TB14_3	608	114.2215711	Radical	0	TB	7	124
47	擦	LR10	3	LR10_3	609	155.7080602	Radical	0	LR	17	146
47	箱	TB11	6	TB11_6	610	100.1848292	Radical	1	TB	15	146
33	影	LR03	14	LR03_14	613	297.3297832	Radical	2	LR	15	103
51	散	LR07	8	LR07_8	613	178.6393014	Radical	1	LR	12	90
60	药	TB15	4	TB15_4	614	107.5670865	Radical	0	TB	9	175
11	请	LR16	2	LR16_2	618	114	Radical	3	LR	10	168
28	符	TB09	6	TB09_6	618	126.7162184	Radical	1	TB	11	156
47	落	TB13	4	TB13_4	618	135.5912977	Radical	1	TB	12	146
14	箱	TB11	6	TB11_6	622	271.4729653	Radical	1	TB	15	173
51	染	TB02	5	TB02_5	623	174.9085475	Radical	1	TB	9	90
56	龄	LR05	7	LR05_7	623	97.04638066	Radical	1	LR	14	160
29	药	TB15	4	TB15_4	624	65.74191966	Radical	0	TB	9	127
52	获	TB16	3	TB16_3	625	140.6279009	Radical	1	TB	10	124
2	热	TB01	6	TB01_6	627	262.3436696	Radical	2	TB	10	130
33	照	TB04	6	TB04_6	627	228.7378412	Radical	4	TB	13	103
2	龄	LR05	8	LR05_8	629	229.1669298	Radical	1	LR	14	130
21	获	TB16	3	TB16_3	629	130.3840481	Radical	1	TB	10	86
60	符	TB09	6	TB09_6	630	75.60382265	Radical	1	TB	11	175
66	懂	LR13	5	LR13_5	632	144.4749113	Radical	0	LR	15	109
43	请	LR16	2	LR16_2	633	94.33981132	Radical	3	LR	10	87
56	影	LR03	10	LR03_10	638	149.1106971	Radical	2	LR	15	160
2	谊	LR15	2	LR15_2	641	348.3369452	Radical	1	LR	10	130
69	懂	LR13	3	LR13_3	641	87.29833904	Radical	0	LR	15	115
54	龄	LR05	8	LR05_8	642	281.3484333	Radical	1	LR	14	128
2	筷	TB10	6	TB10_6	646	274.7355392	Radical	1	TB	13	130
56	却	LR04	5	LR04_5	648	118.0677771	Radical	0	LR	7	160
69	落	TB13	3	TB13_3	649	78.39005039	Radical	1	TB	12	115
69	染	TB02	5	TB02_5	649	106.400188	Radical	1	TB	9	115
44	院	LR11	2	LR11_2	652	226.634273	Radical	1	LR	9	86
66	却	LR04	5	LR04_5	652	43.01162634	Radical	0	LR	7	109
74	符	TB09	6	TB09_6	652	204.9780476	Radical	1	TB	11	107
56	照	TB04	8	TB04_8	653	85.91274643	Radical	4	TB	13	160
11	懂	LR13	3	LR13_3	654	136.0147051	Radical	0	LR	15	168
2	获	TB16	3	TB16_3	658	110.3446691	Radical	1	TB	10	130
47	龄	LR05	9	LR05_9	658	178.1010949	Radical	1	LR	14	146
11	奖	TB06	6	TB06_6	659	72.86288493	Radical	1	TB	9	168
20	筷	TB10	6	TB10_6	660	285.1015177	Radical	1	TB	13	167
51	却	LR04	5	LR04_5	660	104.0768947	Radical	0	LR	7	90
60	塑	TB03	10	TB03_10	660	78.51901999	Radical	0	TB	13	175
21	药	TB15	4	TB15_4	661	224.8910847	Radical	0	TB	9	86
51	热	TB01	6	TB01_6	663	99.2975327	Radical	2	TB	10	90
47	籍	TB12	6	TB12_6	673	100.019998	Radical	1	TB	20	146
43	保	LR12	2	LR12_2	674	125.7656551	Radical	2	LR	9	87
25	落	TB13	4	TB13_4	675	188.5656384	Radical	1	TB	12	136
51	懂	LR13	3	LR13_3	675	88.02272434	Radical	0	LR	15	90
52	懂	LR13	3	LR13_3	675	162.1553345	Radical	0	LR	15	124
73	请	LR16	2	LR16_2	675	175.191324	Radical	3	LR	10	162
18	箱	TB11	6	TB11_6	678	223.2711356	Radical	1	TB	15	137
74	照	TB04	9	TB04_9	678	223.8258251	Radical	4	TB	13	107
6	懂	LR13	3	LR13_3	681	125.9285512	Radical	0	LR	15	186
12	却	LR04	5	LR04_5	681	200.6838309	Radical	0	LR	7	148
33	散	LR07	8	LR07_8	681	252.2538404	Radical	1	LR	12	103
57	筷	TB10	6	TB10_6	684	186.4001073	Radical	1	TB	13	85
20	擦	LR10	3	LR10_3	686	182.6962564	Radical	0	LR	17	167
11	保	LR12	2	LR12_2	692	200.6389793	Radical	2	LR	9	168
60	影	LR03	12	LR03_12	697	127.2009799	Radical	2	LR	15	175
47	筷	TB10	6	TB10_6	698	153.4438008	Radical	1	TB	13	146
69	院	LR11	2	LR11_2	698	113.6485812	Radical	1	LR	9	115
28	筷	TB10	8	TB10_8	699	143.5687988	Radical	1	TB	13	156
50	符	TB09	5	TB09_5	701	225.9650176	Radical	1	TB	11	96
51	落	TB13	4	TB13_4	705	78.18567644	Radical	1	TB	12	90
69	箱	TB11	6	TB11_6	707	158.4739726	Radical	1	TB	15	115
35	努	TB05	3	TB05_3	712	359.0623463	Radical	1	TB	7	116
60	落	TB13	4	TB13_4	714	110.6350984	Radical	1	TB	12	175
20	籍	TB12	6	TB12_6	727	197.5731168	Radical	1	TB	20	167
56	新	LR06	9	LR06_9	728	129.4024729	Radical	3	LR	12	160
13	箱	TB11	6	TB11_6	730	112.6727225	Radical	1	TB	15	167
73	热	TB01	6	TB01_6	730	159.6245595	Radical	2	TB	10	162
6	箱	TB11	6	TB11_6	732	65.51335742	Radical	1	TB	15	186
51	猫	LR14	3	LR14_3	736	108.6738239	Radical	1	LR	11	90
51	保	LR12	2	LR12_2	737	191.7185437	Radical	2	LR	9	90
74	龄	LR05	8	LR05_8	737	252.6222476	Radical	1	LR	14	107
44	塑	TB03	10	TB03_10	739	222.5176346	Radical	0	TB	13	86
21	花	TB14	3	TB14_3	744	69.35416354	Radical	0	TB	7	86
43	获	TB16	4	TB16_4	745	62.36986452	Radical	1	TB	10	87
47	新	LR06	9	LR06_9	745	121.6552506	Radical	3	LR	12	146
28	数	LR01	11	LR01_11	749	149.8165545	Radical	3	LR	13	156
51	新	LR06	9	LR06_9	759	120.4408569	Radical	3	LR	12	90
42	符	TB09	6	TB09_6	764	254.7017864	Radical	1	TB	11	119
51	请	LR16	2	LR16_2	769	96.17692031	Radical	3	LR	10	90
51	药	TB15	4	TB15_4	770	53.46026562	Radical	0	TB	9	90
25	想	TB07	9	TB07_9	774	293.0187707	Radical	1	TB	13	136
22	照	TB04	9	TB04_9	778	112.5788612	Radical	4	TB	13	106
60	获	TB16	4	TB16_4	778	134.6017273	Radical	1	TB	10	175
5	暂	TB08	9	TB08_9	781	54.01341407	Radical	1	TB	11	165
11	新	LR06	9	LR06_9	785	73.00684899	Radical	3	LR	12	168
16	却	LR04	5	LR04_5	786	100.5783277	Radical	0	LR	7	158
43	努	TB05	5	TB05_5	806	70.83078427	Radical	1	TB	7	87
35	籍	TB12	6	TB12_6	809	146.4104098	Radical	1	TB	20	116
18	籍	TB12	6	TB12_6	810	139.5421083	Radical	1	TB	20	137
20	箱	TB11	6	TB11_6	810	185.4460377	Radical	1	TB	15	167
12	籍	TB12	5	TB12_5	816	176.7059705	Radical	1	TB	20	148
22	获	TB16	3	TB16_3	825	20.61552813	Radical	1	TB	10	106
5	符	TB09	6	TB09_6	829	87.42018588	Radical	1	TB	11	165
6	龄	LR05	8	LR05_8	830	145.7978052	Radical	1	LR	14	186
57	药	TB15	4	TB15_4	833	107.5639345	Radical	0	TB	9	85
66	筷	TB10	6	TB10_6	837	138.0615805	Radical	1	TB	13	109
47	懂	LR13	3	LR13_3	842	99.00505038	Radical	0	LR	15	146
29	彩	LR02	8	LR02_8	854	79.47955712	Radical	1	LR	11	127
6	筷	TB10	8	TB10_8	863	145.2446212	Radical	1	TB	13	186
51	符	TB09	6	TB09_6	867	100	Radical	1	TB	11	90
14	懂	LR13	3	LR13_3	873	247.0302696	Radical	0	LR	15	173
47	热	TB01	6	TB01_6	874	119.0378091	Radical	2	TB	10	146
56	筷	TB10	6	TB10_6	890	119.5700631	Radical	1	TB	13	160
73	暂	TB08	7	TB08_7	901	146.2190138	Radical	1	TB	11	162
2	籍	TB12	6	TB12_6	912	237.5331914	Radical	1	TB	20	130
29	暂	TB08	10	TB08_10	914	73.53910524	Radical	1	TB	11	127
35	想	TB07	9	TB07_9	917	249.1010739	Radical	1	TB	13	116
56	箱	TB11	6	TB11_6	922	155.3222457	Radical	1	TB	15	160
35	龄	LR05	8	LR05_8	927	174.9822922	Radical	1	LR	14	116
57	奖	TB06	6	TB06_6	950	302.654919	Radical	1	TB	9	85
6	努	TB05	5	TB05_5	966	68.9492567	Radical	1	TB	7	186
42	按	LR09	3	LR09_3	968	213.7147632	Radical	2	LR	8	119
12	暂	TB08	7	TB08_7	978	147.6482306	Radical	1	TB	11	148
43	落	TB13	4	TB13_4	986	96.88137076	Radical	1	TB	12	87
18	符	TB09	6	TB09_6	1003	68.8839604	Radical	1	TB	11	137
50	龄	LR05	8	LR05_8	1005	238.5702062	Radical	1	LR	14	96
6	院	LR11	2	LR11_2	1006	169.9235122	Radical	1	LR	9	186
5	箱	TB11	6	TB11_6	1009	108.3251074	Radical	1	TB	15	165
31	筷	TB10	6	TB10_6	1019	130.6139349	Radical	1	TB	13	163
41	擦	LR10	3	LR10_3	1081	128.8099375	Radical	0	LR	17	135
2	院	LR11	2	LR11_2	1088	451.3966934	Radical	1	LR	9	130
69	猫	LR14	3	LR14_3	1106	77.46612163	Radical	1	LR	11	115
6	影	LR03	12	LR03_12	1114	176.3774362	Radical	2	LR	15	186
60	染	TB02	5	TB02_5	1149	116.5271891	Radical	1	TB	9	175
25	箱	TB11	6	TB11_6	1153	189.0290983	Radical	1	TB	15	136
2	染	TB02	5	TB02_5	1162	141.2057439	Radical	1	TB	9	130
60	花	TB14	4	TB14_4	1181	74.54716158	Radical	0	TB	7	175
43	到	LR08	6	LR08_6	1194	82.3893197	Radical	5	LR	8	87
52	龄	LR05	10	LR05_10	1220	160.771314	Radical	1	LR	14	124
5	筷	TB10	6	TB10_6	1276	136.5571269	Radical	1	TB	13	165
20	努	TB05	5	TB05_5	1339	207.8527346	Radical	1	TB	7	167
66	龄	LR05	7	LR05_7	1363	180.6792739	Radical	1	LR	14	109
42	龄	LR05	8	LR05_8	1369	294.4163718	Radical	1	LR	14	119
35	猫	LR14	3	LR14_3	1392	200.8515215	Radical	1	LR	11	116
39	符	TB09	6	TB09_6	1397	68.70953355	Radical	1	TB	11	123
41	暂	TB08	8	TB08_8	1520	61.6116872	Radical	1	TB	11	135
6	落	TB13	11	TB13_11	1548	29.15475947	Radical	1	TB	12	186
60	筷	TB10	6	TB10_6	1599	115.2986492	Radical	1	TB	13	175
66	箱	TB11	6	TB11_6	1736	182.0247236	Radical	1	TB	15	109
6	暂	TB08	7	TB08_7	1761	75.07329752	Radical	1	TB	11	186
60	奖	TB06	5	TB06_5	1899	106.833038	Radical	1	TB	9	175
60	数	LR01	9	LR01_9	1916	95.9776276	Radical	3	LR	13	175
42	暂	TB08	9	TB08_9	1931	42	Radical	1	TB	11	119
73	院	LR11	2	LR11_2	2085	172.4093965	Radical	1	LR	9	162
6	奖	TB06	5	TB06_5	2096	56.0357029	Radical	1	TB	9	186
60	暂	TB08	7	TB08_7	2267	117.6295924	Radical	1	TB	11	175
2	箱	TB11	5	TB11_5	2318	234.8181213	Radical	1	TB	15	130
2	暂	TB08	7	TB08_7	2445	201.2092294	Radical	1	TB	11	130
60	龄	LR05	8	LR05_8	2520	91.0681525	Radical	1	LR	14	175
20	龄	LR05	8	LR05_8	2711	175.7338812	Radical	1	LR	14	167
34	龄	LR05	8	LR05_8	2830	277.8938646	Radical	1	LR	14	184
33	懂	LR13	3	LR13_3	3031	295.1779125	Radical	0	LR	15	103
18	筷	TB10	6	TB10_6	3284	285.8810942	Radical	1	TB	13	137
20	塑	TB03	9	TB03_9	3728	152.5892503	Radical	0	TB	13	167
34	籍	TB12	6	TB12_6	3866	227.844245	Radical	1	TB	20	184
74	新	LR06	10	LR06_10	303	240.6823633	Radical	3	LR	12	107
74	努	TB05	5	TB05_5	812	197.0228413	Radical	1	TB	7	107
74	谊	LR15	2	LR15_2	236	247.0323865	Radical	1	LR	10	107
74	擦	LR10	3	LR10_3	261	266.7170786	Radical	0	LR	17	107
12	新	LR06	4	LR06_4	48	77.17512553	Logo	3	LR	12	148
74	影	LR03	4	LR03_4	103	34.20526275	Logo	2	LR	15	107
50	却	LR04	3	LR04_3	122	38.15824944	Logo	0	LR	7	96
31	彩	LR02	5	LR02_5	123	75.47184906	Logo	1	LR	11	163
27	想	TB07	4	TB07_4	132	126.8463638	Logo	1	TB	13	93
74	影	LR03	6	LR03_6	135	130.8166656	Logo	2	LR	15	107
53	影	LR03	9	LR03_9	140	16.76305461	Logo	2	LR	15	124
27	彩	LR02	4	LR02_4	142	117.239072	Logo	1	LR	11	93
31	到	LR08	3	LR08_3	142	56.8594759	Logo	5	LR	8	163
58	筷	TB10	9	TB10_9	144	108.2081328	Logo	1	TB	13	157
6	影	LR03	9	LR03_9	145	17.49285568	Logo	2	LR	15	186
58	散	LR07	4	LR07_4	146	139.5886815	Logo	1	LR	12	157
58	到	LR08	3	LR08_3	146	133.7535046	Logo	5	LR	8	157
58	却	LR04	3	LR04_3	146	117.0170928	Logo	0	LR	7	157
6	却	LR04	3	LR04_3	147	25.07987241	Logo	0	LR	7	186
27	擦	LR10	6	LR10_6	147	146.2942241	Logo	0	LR	17	93
58	药	TB15	5	TB15_5	147	159.8905876	Logo	0	TB	9	157
58	影	LR03	9	LR03_9	147	43.41658669	Logo	2	LR	15	157
57	却	LR04	3	LR04_3	148	41.03656906	Logo	0	LR	7	85
58	院	LR11	5	LR11_5	148	94.02127419	Logo	1	LR	9	157
31	散	LR07	4	LR07_4	150	105.5509356	Logo	1	LR	12	163
27	新	LR06	5	LR06_5	151	144.8033149	Logo	3	LR	12	93
42	却	LR04	3	LR04_3	152	102.5280449	Logo	0	LR	7	119
18	影	LR03	9	LR03_9	156	27.51363298	Logo	2	LR	15	137
25	龄	LR05	4	LR05_4	157	88.52683209	Logo	1	LR	14	136
31	擦	LR10	6	LR10_6	157	71.02112362	Logo	0	LR	17	163
21	新	LR06	3	LR06_3	158	148.6001346	Logo	3	LR	12	86
31	箱	TB11	10	TB11_10	158	60.01666435	Logo	1	TB	15	163
50	散	LR07	4	LR07_4	158	134.529037	Logo	1	LR	12	96
74	数	LR01	6	LR01_6	158	51.88448708	Logo	3	LR	13	107
13	却	LR04	3	LR04_3	160	47.53696667	Logo	0	LR	7	167
25	筷	TB10	10	TB10_10	160	53	Logo	1	TB	13	136
58	奖	TB06	3	TB06_3	161	171.4934401	Logo	1	TB	9	157
58	保	LR12	5	LR12_5	162	170.3437701	Logo	2	LR	9	157
58	花	TB14	5	TB14_5	162	198.403629	Logo	0	TB	7	157
58	想	TB07	4	TB07_4	163	95.8018789	Logo	1	TB	13	157
58	龄	LR05	4	LR05_4	163	73.97972695	Logo	1	LR	14	157
31	新	LR06	5	LR06_5	164	50.11985634	Logo	3	LR	12	163
58	擦	LR10	6	LR10_6	164	149.4824404	Logo	0	LR	17	157
58	落	TB13	9	TB13_9	164	203.5386941	Logo	1	TB	12	157
58	符	TB09	8	TB09_8	164	164.0030488	Logo	1	TB	11	157
58	箱	TB11	10	TB11_10	164	104.0096149	Logo	1	TB	15	157
58	按	LR09	6	LR09_6	164	74.46475676	Logo	2	LR	8	157
58	影	LR03	4	LR03_4	164	47.75981575	Logo	2	LR	15	157
27	落	TB13	9	TB13_9	165	147.2990156	Logo	1	TB	12	93
27	却	LR04	3	LR04_3	165	47.04253395	Logo	0	LR	7	93
34	却	LR04	3	LR04_3	165	82.56512581	Logo	0	LR	7	184
6	数	LR01	6	LR01_6	166	66.03029608	Logo	3	LR	13	186
27	箱	TB11	10	TB11_10	166	93.26306879	Logo	1	TB	15	93
27	获	TB16	6	TB16_6	166	28.3019434	Logo	1	TB	10	93
31	影	LR03	4	LR03_4	166	35	Logo	2	LR	15	163
42	花	TB14	5	TB14_5	166	264.1514717	Logo	0	TB	7	119
50	照	TB04	6	TB04_6	166	65.32609433	Logo	4	TB	13	96
66	院	LR11	4	LR11_4	167	86.82165628	Logo	1	LR	9	109
27	暂	TB08	4	TB08_4	168	283.241946	Logo	1	TB	11	93
25	符	TB09	8	TB09_8	170	63.69458376	Logo	1	TB	11	136
31	请	LR16	6	LR16_6	173	72.40165744	Logo	3	LR	10	163
25	暂	TB08	4	TB08_4	174	90.82400564	Logo	1	TB	11	136
25	获	TB16	6	TB16_6	175	80.44874144	Logo	1	TB	10	136
25	染	TB02	3	TB02_3	176	100.0899595	Logo	1	TB	9	136
31	懂	LR13	6	LR13_6	176	9.055385138	Logo	0	LR	15	163
21	却	LR04	3	LR04_3	177	122.8006515	Logo	0	LR	7	86
33	符	TB09	8	TB09_8	177	158.3729775	Logo	1	TB	11	103
16	想	TB07	5	TB07_5	178	16.97056275	Logo	1	TB	13	158
21	照	TB04	4	TB04_4	178	194.3733521	Logo	4	TB	13	86
21	照	TB04	6	TB04_6	178	57.87054518	Logo	4	TB	13	86
28	影	LR03	9	LR03_9	178	17.49285568	Logo	2	LR	15	156
58	猫	LR14	6	LR14_6	178	132.321578	Logo	1	LR	11	157
74	想	TB07	4	TB07_4	178	93.40770846	Logo	1	TB	13	107
16	照	TB04	6	TB04_6	179	10.77032961	Logo	4	TB	13	158
21	院	LR11	5	LR11_5	179	100.895986	Logo	1	LR	9	86
33	想	TB07	4	TB07_4	179	78.39005039	Logo	1	TB	13	103
58	落	TB13	6	TB13_6	179	135.070352	Logo	1	TB	12	157
58	彩	LR02	4	LR02_4	179	126.5701387	Logo	1	LR	11	157
6	影	LR03	4	LR03_4	180	16.2788206	Logo	2	LR	15	186
44	数	LR01	6	LR01_6	180	151.8437174	Logo	3	LR	13	86
58	染	TB02	3	TB02_3	180	154.029218	Logo	1	TB	9	157
21	到	LR08	3	LR08_3	181	117.0683561	Logo	5	LR	8	86
27	按	LR09	6	LR09_6	181	76.15773106	Logo	2	LR	8	93
50	猫	LR14	6	LR14_6	181	104.4289692	Logo	1	LR	11	96
58	暂	TB08	4	TB08_4	181	271.1549373	Logo	1	TB	11	157
27	染	TB02	3	TB02_3	182	88.05679985	Logo	1	TB	9	93
27	散	LR07	4	LR07_4	182	73.23933369	Logo	1	LR	12	93
27	符	TB09	8	TB09_8	182	105.1903037	Logo	1	TB	11	93
12	擦	LR10	11	LR10_11	183	62.93647591	Logo	0	LR	17	148
25	影	LR03	4	LR03_4	184	52.55473337	Logo	2	LR	15	136
25	彩	LR02	4	LR02_4	184	132.2308587	Logo	1	LR	11	136
27	奖	TB06	3	TB06_3	184	181.1215062	Logo	1	TB	9	93
31	热	TB01	3	TB01_3	184	66.37017402	Logo	2	TB	10	163
31	想	TB07	4	TB07_4	184	72.73238618	Logo	1	TB	13	163
13	塑	TB03	5	TB03_5	185	158.4151912	Logo	0	TB	13	167
25	院	LR11	5	LR11_5	185	142.3376268	Logo	1	LR	9	136
42	影	LR03	13	LR03_13	185	74.27651042	Logo	2	LR	15	119
66	却	LR04	3	LR04_3	185	22.36067977	Logo	0	LR	7	109
13	符	TB09	10	TB09_10	186	87.72484255	Logo	1	TB	11	167
74	却	LR04	3	LR04_3	186	112.4455424	Logo	0	LR	7	107
6	染	TB02	3	TB02_3	188	84.7584804	Logo	1	TB	9	186
33	影	LR03	9	LR03_9	188	37.05401463	Logo	2	LR	15	103
39	却	LR04	3	LR04_3	189	17.08800749	Logo	0	LR	7	123
25	却	LR04	3	LR04_3	190	80.11242101	Logo	0	LR	7	136
73	影	LR03	8	LR03_8	190	38.11823711	Logo	2	LR	15	162
25	籍	TB12	16	TB12_16	191	87.658428	Logo	1	TB	20	136
34	花	TB14	5	TB14_5	191	218.7098535	Logo	0	TB	7	184
25	影	LR03	9	LR03_9	192	49.81967483	Logo	2	LR	15	136
25	散	LR07	4	LR07_4	192	87.36704184	Logo	1	LR	12	136
31	奖	TB06	3	TB06_3	192	114.5862121	Logo	1	TB	9	163
31	落	TB13	8	TB13_8	192	75.6439026	Logo	1	TB	12	163
41	到	LR08	3	LR08_3	192	65.1459899	Logo	5	LR	8	135
51	箱	TB11	9	TB11_9	192	27.58622845	Logo	1	TB	15	90
25	照	TB04	7	TB04_7	193	66.84309987	Logo	4	TB	13	136
31	保	LR12	5	LR12_5	193	78.10249676	Logo	2	LR	9	163
5	籍	TB12	16	TB12_16	194	86.83317338	Logo	1	TB	20	165
21	花	TB14	5	TB14_5	194	212.4241041	Logo	0	TB	7	86
29	箱	TB11	10	TB11_10	194	49.33558553	Logo	1	TB	15	127
31	符	TB09	8	TB09_8	194	86.16263691	Logo	1	TB	11	163
54	保	LR12	5	LR12_5	195	116.396213	Logo	2	LR	9	128
58	获	TB16	6	TB16_6	195	123.9072234	Logo	1	TB	10	157
25	努	TB05	3	TB05_3	196	62.68173578	Logo	1	TB	7	136
27	谊	LR15	5	LR15_5	196	113.1591799	Logo	1	LR	10	93
29	想	TB07	4	TB07_4	196	61.00819617	Logo	1	TB	13	127
34	散	LR07	4	LR07_4	196	148.4991582	Logo	1	LR	12	184
13	热	TB01	3	TB01_3	197	60.81010442	Logo	2	TB	10	167
21	请	LR16	6	LR16_6	197	165.0515071	Logo	3	LR	10	86
28	落	TB13	9	TB13_9	197	78.77182237	Logo	1	TB	12	156
73	影	LR03	4	LR03_4	197	14.56021978	Logo	2	LR	15	162
28	花	TB14	5	TB14_5	198	160.6019925	Logo	0	TB	7	156
54	热	TB01	3	TB01_3	198	103.4755014	Logo	2	TB	10	128
54	数	LR01	6	LR01_6	198	90.43133583	Logo	3	LR	13	128
57	获	TB16	7	TB16_7	198	42.01190308	Logo	1	TB	10	85
27	擦	LR10	12	LR10_12	199	126.1507035	Logo	0	LR	17	93
28	新	LR06	5	LR06_5	199	87.04596487	Logo	3	LR	12	156
31	猫	LR14	6	LR14_6	199	69.42621983	Logo	1	LR	11	163
54	猫	LR14	6	LR14_6	199	149.7615588	Logo	1	LR	11	128
57	努	TB05	4	TB05_4	199	67.08203932	Logo	1	TB	7	85
60	却	LR04	3	LR04_3	199	11.21088757	Logo	0	LR	7	175
13	到	LR08	3	LR08_3	200	53.23938392	Logo	5	LR	8	167
16	谊	LR15	6	LR15_6	200	40.79215611	Logo	1	LR	10	158
31	获	TB16	6	TB16_6	200	123.6931688	Logo	1	TB	10	163
54	籍	TB12	16	TB12_16	200	134.1260847	Logo	1	TB	20	128
66	彩	LR02	2	LR02_2	200	82.8794305	Logo	1	LR	11	109
73	箱	TB11	10	TB11_10	200	63.0634601	Logo	1	TB	15	162
21	箱	TB11	10	TB11_10	201	119.0042016	Logo	1	TB	15	86
66	花	TB14	5	TB14_5	202	164.1462762	Logo	0	TB	7	109
16	箱	TB11	12	TB11_12	203	29.68164416	Logo	1	TB	15	158
54	影	LR03	9	LR03_9	203	37.59416045	Logo	2	LR	15	128
74	奖	TB06	3	TB06_3	203	187.9281778	Logo	1	TB	9	107
53	筷	TB10	10	TB10_10	204	15.62049935	Logo	1	TB	13	124
54	箱	TB11	10	TB11_10	204	73.83352965	Logo	1	TB	15	128
13	获	TB16	6	TB16_6	205	43.10864414	Logo	1	TB	10	167
53	请	LR16	6	LR16_6	205	51.54609588	Logo	3	LR	10	124
13	想	TB07	4	TB07_4	206	44.65347467	Logo	1	TB	13	167
31	照	TB04	6	TB04_6	206	15.03329638	Logo	4	TB	13	163
54	懂	LR13	6	LR13_6	206	33.99776463	Logo	0	LR	15	128
13	箱	TB11	10	TB11_10	207	25.83095817	Logo	1	TB	15	167
2	却	LR04	3	LR04_3	208	98.10758686	Logo	0	LR	7	130
13	懂	LR13	6	LR13_6	208	34.87265978	Logo	0	LR	15	167
13	猫	LR14	6	LR14_6	208	70.49302944	Logo	1	LR	11	167
14	数	LR01	6	LR01_6	208	103.8083316	Logo	3	LR	13	173
54	按	LR09	6	LR09_6	208	132.9986485	Logo	2	LR	8	128
21	药	TB15	6	TB15_6	209	231.0086578	Logo	0	TB	9	86
31	籍	TB12	16	TB12_16	209	58.52349955	Logo	1	TB	20	163
31	院	LR11	5	LR11_5	209	58.82176468	Logo	1	LR	9	163
43	影	LR03	9	LR03_9	209	10.04987562	Logo	2	LR	15	87
6	保	LR12	5	LR12_5	210	76.6093989	Logo	2	LR	9	186
29	影	LR03	10	LR03_10	210	24.69817807	Logo	2	LR	15	127
29	却	LR04	3	LR04_3	210	47.4341649	Logo	0	LR	7	127
53	影	LR03	4	LR03_4	210	18.43908891	Logo	2	LR	15	124
74	暂	TB08	4	TB08_4	210	196.4306493	Logo	1	TB	11	107
13	彩	LR02	5	LR02_5	211	65.47422088	Logo	1	LR	11	167
13	散	LR07	4	LR07_4	211	117.7756511	Logo	1	LR	12	167
14	散	LR07	4	LR07_4	211	159.2235149	Logo	1	LR	12	173
18	想	TB07	4	TB07_4	211	77.1038261	Logo	1	TB	13	137
73	到	LR08	3	LR08_3	211	91.21403401	Logo	5	LR	8	162
73	符	TB09	8	TB09_8	211	163.6856744	Logo	1	TB	11	162
74	热	TB01	3	TB01_3	211	71.84010022	Logo	2	TB	10	107
5	请	LR16	6	LR16_6	212	109.7671882	Logo	3	LR	10	165
18	散	LR07	4	LR07_4	212	90.80198236	Logo	1	LR	12	137
21	染	TB02	3	TB02_3	212	153	Logo	1	TB	9	86
33	院	LR11	5	LR11_5	212	88.86506625	Logo	1	LR	9	103
44	箱	TB11	3	TB11_3	212	154.0876066	Logo	1	TB	15	86
58	请	LR16	6	LR16_6	212	162.963186	Logo	3	LR	10	157
73	保	LR12	4	LR12_4	212	62.93647591	Logo	2	LR	9	162
74	箱	TB11	10	TB11_10	212	55.75840744	Logo	1	TB	15	107
13	筷	TB10	10	TB10_10	213	60.97154746	Logo	1	TB	13	167
27	请	LR16	6	LR16_6	213	113.8112472	Logo	3	LR	10	93
33	却	LR04	3	LR04_3	213	106.737997	Logo	0	LR	7	103
58	懂	LR13	6	LR13_6	213	53.41348144	Logo	0	LR	15	157
58	数	LR01	6	LR01_6	213	95.13148795	Logo	3	LR	13	157
13	花	TB14	5	TB14_5	214	136.0056469	Logo	0	TB	7	167
14	药	TB15	5	TB15_5	214	150.6097852	Logo	0	TB	9	173
50	请	LR16	6	LR16_6	214	179.1601554	Logo	3	LR	10	96
57	到	LR08	3	LR08_3	214	233.4523506	Logo	5	LR	8	85
58	谊	LR15	5	LR15_5	214	148	Logo	1	LR	10	157
73	新	LR06	5	LR06_5	214	124.2779144	Logo	3	LR	12	162
27	数	LR01	6	LR01_6	215	148.7346631	Logo	3	LR	13	93
27	保	LR12	5	LR12_5	215	149.2012064	Logo	2	LR	9	93
53	符	TB09	8	TB09_8	215	74.02702209	Logo	1	TB	11	124
54	花	TB14	5	TB14_5	215	282.2818609	Logo	0	TB	7	128
66	箱	TB11	10	TB11_10	215	102.0784012	Logo	1	TB	15	109
13	籍	TB12	16	TB12_16	216	82.43090683	Logo	1	TB	20	167
25	箱	TB11	10	TB11_10	216	120.1499064	Logo	1	TB	15	136
31	暂	TB08	4	TB08_4	216	79.40403012	Logo	1	TB	11	163
42	落	TB13	9	TB13_9	216	183.8613608	Logo	1	TB	12	119
42	数	LR01	6	LR01_6	216	116.7090399	Logo	3	LR	13	119
44	懂	LR13	6	LR13_6	216	114.1943453	Logo	0	LR	15	86
54	院	LR11	5	LR11_5	216	112.3216996	Logo	1	LR	9	128
18	到	LR08	3	LR08_3	217	100.9009415	Logo	5	LR	8	137
25	按	LR09	6	LR09_6	217	59.8414572	Logo	2	LR	8	136
39	想	TB07	4	TB07_4	217	46.81879964	Logo	1	TB	13	123
42	到	LR08	3	LR08_3	217	90.37698822	Logo	5	LR	8	119
42	想	TB07	4	TB07_4	217	90.27181177	Logo	1	TB	13	119
53	箱	TB11	10	TB11_10	217	54.3783045	Logo	1	TB	15	124
54	符	TB09	9	TB09_9	217	95.15560572	Logo	1	TB	11	128
57	影	LR03	11	LR03_11	217	30.46309242	Logo	2	LR	15	85
66	散	LR07	4	LR07_4	217	92.13576938	Logo	1	LR	12	109
50	努	TB05	3	TB05_3	218	82.03019749	Logo	1	TB	7	96
52	却	LR04	3	LR04_3	218	127.3558118	Logo	0	LR	7	124
73	获	TB16	7	TB16_7	218	54.56189146	Logo	1	TB	10	162
25	想	TB07	4	TB07_4	219	192.6758937	Logo	1	TB	13	136
29	数	LR01	6	LR01_6	220	53.71219601	Logo	3	LR	13	127
74	筷	TB10	9	TB10_9	220	96.04686356	Logo	1	TB	13	107
13	奖	TB06	3	TB06_3	221	127.1733305	Logo	1	TB	9	167
18	请	LR16	6	LR16_6	221	115.4339638	Logo	3	LR	10	137
25	猫	LR14	6	LR14_6	221	100.6578363	Logo	1	LR	11	136
39	照	TB04	6	TB04_6	221	35.51056181	Logo	4	TB	13	123
50	院	LR11	4	LR11_4	221	78.82577497	Logo	1	LR	9	96
13	数	LR01	6	LR01_6	222	39.86537345	Logo	3	LR	13	167
13	擦	LR10	5	LR10_5	222	86.09843669	Logo	0	LR	17	167
33	龄	LR05	4	LR05_4	222	96.8297475	Logo	1	LR	14	103
50	按	LR09	5	LR09_5	222	130.905323	Logo	2	LR	8	96
69	符	TB09	8	TB09_8	222	65.36818798	Logo	1	TB	11	115
13	请	LR16	6	LR16_6	223	94.2561616	Logo	3	LR	10	167
29	彩	LR02	4	LR02_4	223	74.3236167	Logo	1	LR	11	127
43	筷	TB10	9	TB10_9	223	35.77708764	Logo	1	TB	13	87
5	箱	TB11	10	TB11_10	224	69.3910023	Logo	1	TB	15	165
20	到	LR08	3	LR08_3	224	120.9599686	Logo	5	LR	8	167
22	影	LR03	9	LR03_9	224	11.40175425	Logo	2	LR	15	106
25	到	LR08	3	LR08_3	224	125.7060062	Logo	5	LR	8	136
31	花	TB14	5	TB14_5	224	148.492424	Logo	0	TB	7	163
5	谊	LR15	4	LR15_4	225	50.19331529	Logo	1	LR	10	165
13	按	LR09	6	LR09_6	225	51.3796847	Logo	2	LR	8	167
14	符	TB09	8	TB09_8	225	117.3904596	Logo	1	TB	11	173
31	龄	LR05	4	LR05_4	225	58.30951895	Logo	1	LR	14	163
31	落	TB13	6	TB13_6	225	93.52005133	Logo	1	TB	12	163
41	获	TB16	6	TB16_6	225	19.92485885	Logo	1	TB	10	135
18	猫	LR14	7	LR14_7	226	117.3882447	Logo	1	LR	11	137
29	到	LR08	3	LR08_3	226	35.35533906	Logo	5	LR	8	127
50	箱	TB11	9	TB11_9	226	92.95545815	Logo	1	TB	15	96
54	落	TB13	6	TB13_6	226	207.973714	Logo	1	TB	12	128
12	花	TB14	4	TB14_4	227	220.5107707	Logo	0	TB	7	148
21	想	TB07	4	TB07_4	227	130.0346108	Logo	1	TB	13	86
35	谊	LR15	5	LR15_5	227	120.9692015	Logo	1	LR	10	116
35	院	LR11	5	LR11_5	227	101.975323	Logo	1	LR	9	116
39	到	LR08	3	LR08_3	228	25.17935662	Logo	5	LR	8	123
58	照	TB04	4	TB04_4	228	210.4875293	Logo	4	TB	13	157
74	符	TB09	8	TB09_8	228	173.6001152	Logo	1	TB	11	107
74	猫	LR14	6	LR14_6	228	141.1134296	Logo	1	LR	11	107
6	籍	TB12	16	TB12_16	229	38.28837944	Logo	1	TB	20	186
13	新	LR06	6	LR06_6	229	73.98577161	Logo	3	LR	12	167
21	符	TB09	8	TB09_8	229	171.9592975	Logo	1	TB	11	86
21	影	LR03	8	LR03_8	229	44.04543109	Logo	2	LR	15	86
21	保	LR12	5	LR12_5	229	178.600112	Logo	2	LR	9	86
33	到	LR08	3	LR08_3	229	130.1729619	Logo	5	LR	8	103
34	落	TB13	9	TB13_9	229	168.6090152	Logo	1	TB	12	184
50	落	TB13	6	TB13_6	229	212.3046625	Logo	1	TB	12	96
18	箱	TB11	10	TB11_10	230	89.82204629	Logo	1	TB	15	137
28	请	LR16	6	LR16_6	230	102.4597482	Logo	3	LR	10	156
50	花	TB14	5	TB14_5	230	170.9193942	Logo	0	TB	7	96
58	照	TB04	6	TB04_6	230	90.52071586	Logo	4	TB	13	157
73	药	TB15	6	TB15_6	230	163.8657988	Logo	0	TB	9	162
18	花	TB14	6	TB14_6	231	119.2057046	Logo	0	TB	7	137
27	照	TB04	6	TB04_6	231	55.31726674	Logo	4	TB	13	93
50	擦	LR10	6	LR10_6	231	151.1873341	Logo	0	LR	17	96
27	花	TB14	5	TB14_5	232	147.6482306	Logo	0	TB	7	93
28	到	LR08	3	LR08_3	232	77.82673063	Logo	5	LR	8	156
31	筷	TB10	9	TB10_9	232	73.53910524	Logo	1	TB	13	163
31	影	LR03	8	LR03_8	232	12.20655562	Logo	2	LR	15	163
50	数	LR01	6	LR01_6	232	152.0018872	Logo	3	LR	13	96
53	花	TB14	5	TB14_5	232	61.52235366	Logo	0	TB	7	124
54	照	TB04	6	TB04_6	232	123.5520688	Logo	4	TB	13	128
54	彩	LR02	4	LR02_4	232	214.7112368	Logo	1	LR	11	128
57	筷	TB10	9	TB10_9	232	71.58910532	Logo	1	TB	13	85
13	暂	TB08	4	TB08_4	233	90.91604919	Logo	1	TB	11	167
13	院	LR11	4	LR11_4	233	39.07670406	Logo	1	LR	9	167
20	奖	TB06	3	TB06_3	233	195.6202456	Logo	1	TB	9	167
42	暂	TB08	4	TB08_4	233	200.3022716	Logo	1	TB	11	119
44	照	TB04	6	TB04_6	233	150.5725241	Logo	4	TB	13	86
57	箱	TB11	10	TB11_10	233	136.4844313	Logo	1	TB	15	85
20	新	LR06	5	LR06_5	234	112.9392762	Logo	3	LR	12	167
25	塑	TB03	6	TB03_6	234	248.9377432	Logo	0	TB	13	136
31	籍	TB12	12	TB12_12	234	75.23961722	Logo	1	TB	20	163
42	箱	TB11	10	TB11_10	234	135.9779394	Logo	1	TB	15	119
50	到	LR08	3	LR08_3	234	77.18779696	Logo	5	LR	8	96
54	到	LR08	3	LR08_3	234	104.5098742	Logo	5	LR	8	128
13	染	TB02	4	TB02_4	235	121.5410383	Logo	1	TB	9	167
18	保	LR12	5	LR12_5	235	146.0308187	Logo	2	LR	9	137
28	却	LR04	3	LR04_3	235	55.4616985	Logo	0	LR	7	156
44	奖	TB06	3	TB06_3	235	205.0378682	Logo	1	TB	9	86
52	散	LR07	4	LR07_4	235	201.5779871	Logo	1	LR	12	124
74	花	TB14	5	TB14_5	235	209.0287062	Logo	0	TB	7	107
74	懂	LR13	7	LR13_7	235	65.29931087	Logo	0	LR	15	107
20	却	LR04	3	LR04_3	236	44.82031013	Logo	0	LR	7	167
13	籍	TB12	12	TB12_12	237	100.5126062	Logo	1	TB	20	167
25	药	TB15	6	TB15_6	237	153.7075145	Logo	0	TB	9	136
29	落	TB13	7	TB13_7	237	78.26237921	Logo	1	TB	12	127
13	影	LR03	10	LR03_10	238	28.51413684	Logo	2	LR	15	167
20	照	TB04	6	TB04_6	238	73.8719331	Logo	4	TB	13	167
44	谊	LR15	5	LR15_5	238	176.6488531	Logo	1	LR	10	86
50	龄	LR05	4	LR05_4	238	129.5946187	Logo	1	LR	14	96
52	按	LR09	5	LR09_5	238	87.87446785	Logo	2	LR	8	124
25	落	TB13	9	TB13_9	239	127.4244874	Logo	1	TB	12	136
29	花	TB14	6	TB14_6	239	108.2266141	Logo	0	TB	7	127
53	擦	LR10	6	LR10_6	239	67.89698079	Logo	0	LR	17	124
14	彩	LR02	4	LR02_4	240	138.8553002	Logo	1	LR	11	173
25	奖	TB06	3	TB06_3	240	115.1694404	Logo	1	TB	9	136
25	保	LR12	5	LR12_5	240	133.7348122	Logo	2	LR	9	136
35	符	TB09	8	TB09_8	240	124.0703337	Logo	1	TB	11	116
41	箱	TB11	11	TB11_11	240	71.70076708	Logo	1	TB	15	135
13	保	LR12	5	LR12_5	241	41.22414826	Logo	2	LR	9	167
14	猫	LR14	6	LR14_6	241	79.44135069	Logo	1	LR	11	173
14	落	TB13	6	TB13_6	241	168.2008992	Logo	1	TB	12	173
50	影	LR03	8	LR03_8	241	68.76880834	Logo	2	LR	15	96
53	暂	TB08	4	TB08_4	241	97.61659695	Logo	1	TB	11	124
54	想	TB07	4	TB07_4	241	114.6113123	Logo	1	TB	13	128
5	想	TB07	4	TB07_4	242	80.52328856	Logo	1	TB	13	165
6	落	TB13	16	TB13_16	242	45.31004304	Logo	1	TB	12	186
16	散	LR07	4	LR07_4	242	92.04890005	Logo	1	LR	12	158
20	散	LR07	4	LR07_4	242	126.733466	Logo	1	LR	12	167
22	照	TB04	6	TB04_6	242	23.08679276	Logo	4	TB	13	106
34	请	LR16	6	LR16_6	242	136.077184	Logo	3	LR	10	184
54	新	LR06	5	LR06_5	242	144.1453773	Logo	3	LR	12	128
6	符	TB09	8	TB09_8	243	64.62197769	Logo	1	TB	11	186
16	药	TB15	6	TB15_6	243	72.44998275	Logo	0	TB	9	158
18	却	LR04	3	LR04_3	243	80.62257748	Logo	0	LR	7	137
20	保	LR12	5	LR12_5	243	101.4790156	Logo	2	LR	9	167
21	谊	LR15	5	LR15_5	243	108.3743512	Logo	1	LR	10	86
39	落	TB13	8	TB13_8	243	47.4341649	Logo	1	TB	12	123
12	到	LR08	3	LR08_3	244	145.4991409	Logo	5	LR	8	148
13	落	TB13	7	TB13_7	244	105.3047995	Logo	1	TB	12	167
14	暂	TB08	4	TB08_4	244	146.7372322	Logo	1	TB	11	173
18	影	LR03	4	LR03_4	244	32.75667871	Logo	2	LR	15	137
33	彩	LR02	4	LR02_4	244	112.8051417	Logo	1	LR	11	103
13	擦	LR10	11	LR10_11	245	48.3909413	Logo	0	LR	17	167
21	落	TB13	9	TB13_9	245	182.5267104	Logo	1	TB	12	86
44	暂	TB08	4	TB08_4	245	176.0355424	Logo	1	TB	11	86
74	落	TB13	8	TB13_8	245	158.7608264	Logo	1	TB	12	107
12	影	LR03	11	LR03_11	246	55.6057551	Logo	2	LR	15	148
20	符	TB09	8	TB09_8	246	191.8874175	Logo	1	TB	11	167
33	保	LR12	5	LR12_5	246	146.4923206	Logo	2	LR	9	103
58	新	LR06	5	LR06_5	246	144.5856148	Logo	3	LR	12	157
73	猫	LR14	7	LR14_7	246	156.5439235	Logo	1	LR	11	162
73	散	LR07	4	LR07_4	246	104.019229	Logo	1	LR	12	162
6	新	LR06	5	LR06_5	247	51.03920062	Logo	3	LR	12	186
28	暂	TB08	4	TB08_4	247	121.6059209	Logo	1	TB	11	156
29	新	LR06	5	LR06_5	247	81.0061726	Logo	3	LR	12	127
33	谊	LR15	5	LR15_5	247	126.5306287	Logo	1	LR	10	103
34	符	TB09	8	TB09_8	247	120.7021127	Logo	1	TB	11	184
50	符	TB09	7	TB09_7	247	210.3501253	Logo	1	TB	11	96
54	籍	TB12	12	TB12_12	247	144.2386613	Logo	1	TB	20	128
54	药	TB15	5	TB15_5	247	231.0195405	Logo	0	TB	9	128
57	彩	LR02	4	LR02_4	247	223.4860175	Logo	1	LR	11	85
58	热	TB01	3	TB01_3	247	133.6861997	Logo	2	TB	10	157
12	保	LR12	5	LR12_5	248	176.0056817	Logo	2	LR	9	148
12	落	TB13	5	TB13_5	248	208.0192299	Logo	1	TB	12	148
34	新	LR06	5	LR06_5	248	150.0966355	Logo	3	LR	12	184
41	符	TB09	9	TB09_9	248	46.5188134	Logo	1	TB	11	135
42	院	LR11	5	LR11_5	248	122.0040983	Logo	1	LR	9	119
44	按	LR09	6	LR09_6	248	110.1387053	Logo	2	LR	8	86
47	请	LR16	6	LR16_6	248	22.47220505	Logo	3	LR	10	146
27	药	TB15	4	TB15_4	249	146.3283978	Logo	0	TB	9	93
27	猫	LR14	6	LR14_6	249	51.73973328	Logo	1	LR	11	93
41	影	LR03	8	LR03_8	249	2	Logo	2	LR	15	135
42	照	TB04	4	TB04_4	249	146.3864748	Logo	4	TB	13	119
57	请	LR16	6	LR16_6	249	89.47066558	Logo	3	LR	10	85
25	请	LR16	6	LR16_6	250	77.46612163	Logo	3	LR	10	136
39	箱	TB11	10	TB11_10	250	46.87216658	Logo	1	TB	15	123
42	新	LR06	5	LR06_5	250	181.8928256	Logo	3	LR	12	119
42	保	LR12	5	LR12_5	250	103.3247308	Logo	2	LR	9	119
42	落	TB13	6	TB13_6	250	205.0097559	Logo	1	TB	12	119
52	新	LR06	5	LR06_5	250	148.5850507	Logo	3	LR	12	124
57	符	TB09	8	TB09_8	250	136.2130684	Logo	1	TB	11	85
57	谊	LR15	5	LR15_5	250	176.8191166	Logo	1	LR	10	85
57	院	LR11	5	LR11_5	250	129.7690256	Logo	1	LR	9	85
66	影	LR03	7	LR03_7	250	36.68787266	Logo	2	LR	15	109
69	请	LR16	6	LR16_6	250	73.73601562	Logo	3	LR	10	115
69	想	TB07	4	TB07_4	250	85.86617495	Logo	1	TB	13	115
73	按	LR09	6	LR09_6	250	47.4341649	Logo	2	LR	8	162
16	暂	TB08	4	TB08_4	251	95.52486587	Logo	1	TB	11	158
57	花	TB14	6	TB14_6	251	192.9378138	Logo	0	TB	7	85
73	落	TB13	10	TB13_10	251	107.0420478	Logo	1	TB	12	162
11	努	TB05	3	TB05_3	252	5	Logo	1	TB	7	168
40	彩	LR02	3	LR02_3	252	51.10772936	Logo	1	LR	11	105
44	染	TB02	3	TB02_3	252	175.6409306	Logo	1	TB	9	86
44	塑	TB03	6	TB03_6	252	364.0500109	Logo	0	TB	13	86
42	影	LR03	4	LR03_4	253	57.98275606	Logo	2	LR	15	119
54	努	TB05	3	TB05_3	253	96.0928681	Logo	1	TB	7	128
5	花	TB14	5	TB14_5	255	124.243131	Logo	0	TB	7	165
29	暂	TB08	4	TB08_4	255	62.93647591	Logo	1	TB	11	127
13	影	LR03	4	LR03_4	256	35.77708764	Logo	2	LR	15	167
14	想	TB07	4	TB07_4	256	98.24830024	Logo	1	TB	13	173
25	落	TB13	7	TB13_7	256	153.4438008	Logo	1	TB	12	136
25	花	TB14	5	TB14_5	256	213.1900561	Logo	0	TB	7	136
35	新	LR06	5	LR06_5	256	93.87670265	Logo	3	LR	12	116
52	热	TB01	3	TB01_3	256	115.2376089	Logo	2	TB	10	124
53	到	LR08	3	LR08_3	256	67.11929678	Logo	5	LR	8	124
11	籍	TB12	12	TB12_12	257	53.00943312	Logo	1	TB	20	168
25	懂	LR13	6	LR13_6	257	75.16648189	Logo	0	LR	15	136
29	擦	LR10	6	LR10_6	257	34.23448554	Logo	0	LR	17	127
35	获	TB16	6	TB16_6	257	118.6950719	Logo	1	TB	10	116
39	院	LR11	5	LR11_5	257	34.17601498	Logo	1	LR	9	123
5	却	LR04	2	LR04_2	258	9.480274258	Logo	0	LR	7	165
14	保	LR12	5	LR12_5	258	92.65818582	Logo	2	LR	9	173
14	新	LR06	5	LR06_5	258	102.5653323	Logo	3	LR	12	173
16	籍	TB12	16	TB12_16	258	82.56512581	Logo	1	TB	20	158
20	想	TB07	4	TB07_4	258	78.18330832	Logo	1	TB	13	167
31	按	LR09	6	LR09_6	258	47.42362281	Logo	2	LR	8	163
54	奖	TB06	3	TB06_3	258	191.5954389	Logo	1	TB	9	128
74	彩	LR02	4	LR02_4	258	181.463495	Logo	1	LR	11	107
20	箱	TB11	10	TB11_10	259	46.00264884	Logo	1	TB	15	167
22	按	LR09	6	LR09_6	259	24.75883681	Logo	2	LR	8	106
14	按	LR09	6	LR09_6	260	98.49662431	Logo	2	LR	8	173
35	努	TB05	6	TB05_6	260	114.0639877	Logo	1	TB	7	116
44	彩	LR02	4	LR02_4	260	187.8322531	Logo	1	LR	11	86
44	影	LR03	9	LR03_9	261	69.71215389	Logo	2	LR	15	86
74	染	TB02	3	TB02_3	261	143.5583505	Logo	1	TB	9	107
6	到	LR08	3	LR08_3	262	74.8465096	Logo	5	LR	8	186
12	院	LR11	5	LR11_5	262	123.0690863	Logo	1	LR	9	148
21	暂	TB08	4	TB08_4	262	199.6021042	Logo	1	TB	11	86
12	懂	LR13	6	LR13_6	263	62.80127387	Logo	0	LR	15	148
28	塑	TB03	6	TB03_6	263	146.4001366	Logo	0	TB	13	156
29	猫	LR14	8	LR14_8	263	102.6157883	Logo	1	LR	11	127
29	落	TB13	11	TB13_11	263	86.16263691	Logo	1	TB	12	127
34	谊	LR15	5	LR15_5	263	85.14693183	Logo	1	LR	10	184
50	保	LR12	5	LR12_5	263	164.2799787	Logo	2	LR	9	96
54	请	LR16	6	LR16_6	263	169.8666586	Logo	3	LR	10	128
60	新	LR06	5	LR06_5	263	62.53938359	Logo	3	LR	12	175
13	照	TB04	4	TB04_4	264	49.70620887	Logo	4	TB	13	167
21	彩	LR02	4	LR02_4	264	170.8566651	Logo	1	LR	11	86
28	谊	LR15	7	LR15_7	264	72.11102551	Logo	1	LR	10	156
29	符	TB09	8	TB09_8	264	38.41874542	Logo	1	TB	11	127
41	按	LR09	6	LR09_6	264	56.56854249	Logo	2	LR	8	135
41	落	TB13	9	TB13_9	264	48.70318265	Logo	1	TB	12	135
13	龄	LR05	4	LR05_4	265	96.21522541	Logo	1	LR	14	167
16	染	TB02	3	TB02_3	265	120.3411816	Logo	1	TB	9	158
27	影	LR03	9	LR03_9	265	51.10772936	Logo	2	LR	15	93
28	按	LR09	6	LR09_6	265	50.35871325	Logo	2	LR	8	156
32	暂	TB08	3	TB08_3	265	26	Logo	1	TB	11	114
34	努	TB05	3	TB05_3	265	105.9905656	Logo	1	TB	7	184
69	获	TB16	7	TB16_7	265	86.95401083	Logo	1	TB	10	115
5	新	LR06	5	LR06_5	266	54.73077562	Logo	3	LR	12	165
21	努	TB05	3	TB05_3	266	136.6199107	Logo	1	TB	7	86
42	按	LR09	6	LR09_6	266	122.2497444	Logo	2	LR	8	119
42	符	TB09	8	TB09_8	266	159.298462	Logo	1	TB	11	119
66	热	TB01	3	TB01_3	266	207.0603777	Logo	2	TB	10	109
69	保	LR12	5	LR12_5	266	121.2641744	Logo	2	LR	9	115
16	数	LR01	6	LR01_6	267	70.21395873	Logo	3	LR	13	158
20	花	TB14	5	TB14_5	267	133.1369089	Logo	0	TB	7	167
42	散	LR07	4	LR07_4	267	142.8635713	Logo	1	LR	12	119
42	猫	LR14	6	LR14_6	267	168.6712779	Logo	1	LR	11	119
54	塑	TB03	6	TB03_6	267	254.1117079	Logo	0	TB	13	128
52	请	LR16	6	LR16_6	268	150.4034072	Logo	3	LR	10	124
13	谊	LR15	5	LR15_5	269	67.39780412	Logo	1	LR	10	167
13	努	TB05	3	TB05_3	269	36.35064786	Logo	1	TB	7	167
44	院	LR11	5	LR11_5	269	163.0394553	Logo	1	LR	9	86
74	到	LR08	3	LR08_3	269	126.7517258	Logo	5	LR	8	107
53	照	TB04	4	TB04_4	270	63.51377803	Logo	4	TB	13	124
33	影	LR03	4	LR03_4	271	47.80167361	Logo	2	LR	15	103
2	到	LR08	3	LR08_3	272	149.85038	Logo	5	LR	8	130
31	谊	LR15	5	LR15_5	272	80.95677859	Logo	1	LR	10	163
33	猫	LR14	6	LR14_6	272	85.91274643	Logo	1	LR	11	103
33	奖	TB06	3	TB06_3	272	209.121974	Logo	1	TB	9	103
69	筷	TB10	9	TB10_9	272	28.63564213	Logo	1	TB	13	115
11	到	LR08	3	LR08_3	273	69.26037828	Logo	5	LR	8	168
11	却	LR04	3	LR04_3	273	12.36931688	Logo	0	LR	7	168
11	想	TB07	4	TB07_4	273	40.45985665	Logo	1	TB	13	168
16	擦	LR10	6	LR10_6	273	46.38965402	Logo	0	LR	17	158
43	彩	LR02	4	LR02_4	273	75.02666193	Logo	1	LR	11	87
53	想	TB07	4	TB07_4	273	40.02499219	Logo	1	TB	13	124
16	龄	LR05	4	LR05_4	274	39.05124838	Logo	1	LR	14	158
18	籍	TB12	12	TB12_12	274	92.39588735	Logo	1	TB	20	137
20	影	LR03	4	LR03_4	274	53.62185469	Logo	2	LR	15	167
43	花	TB14	6	TB14_6	274	96.60745313	Logo	0	TB	7	87
35	花	TB14	5	TB14_5	275	186.5391726	Logo	0	TB	7	116
44	到	LR08	3	LR08_3	275	71.83942163	Logo	5	LR	8	86
13	落	TB13	10	TB13_10	276	83.67128062	Logo	1	TB	12	167
16	热	TB01	3	TB01_3	276	58.05170109	Logo	2	TB	10	158
52	暂	TB08	4	TB08_4	276	239.8258704	Logo	1	TB	11	124
69	影	LR03	9	LR03_9	276	22.8035085	Logo	2	LR	15	115
11	染	TB02	3	TB02_3	277	63.0634601	Logo	1	TB	9	168
73	想	TB07	4	TB07_4	277	81.54140053	Logo	1	TB	13	162
74	龄	LR05	4	LR05_4	277	105.8017013	Logo	1	LR	14	107
43	箱	TB11	10	TB11_10	278	48.38388161	Logo	1	TB	15	87
44	猫	LR14	7	LR14_7	278	193.7058079	Logo	1	LR	11	86
44	想	TB07	4	TB07_4	278	120.681707	Logo	1	TB	13	86
12	符	TB09	7	TB09_7	279	160.9627286	Logo	1	TB	11	148
44	符	TB09	8	TB09_8	279	193.7138542	Logo	1	TB	11	86
44	筷	TB10	9	TB10_9	279	121.8838894	Logo	1	TB	13	86
54	却	LR04	2	LR04_2	279	106.6639663	Logo	0	LR	7	128
5	猫	LR14	6	LR14_6	280	65.93124373	Logo	1	LR	11	165
33	籍	TB12	18	TB12_18	280	111.0180166	Logo	1	TB	20	103
34	院	LR11	5	LR11_5	280	117.7837001	Logo	1	LR	9	184
40	懂	LR13	5	LR13_5	280	48.60041152	Logo	0	LR	15	105
40	想	TB07	3	TB07_3	280	51.31276644	Logo	1	TB	13	105
28	符	TB09	8	TB09_8	281	104.5466403	Logo	1	TB	11	156
28	散	LR07	4	LR07_4	281	102.6498904	Logo	1	LR	12	156
33	请	LR16	6	LR16_6	281	142.0563269	Logo	3	LR	10	103
34	影	LR03	4	LR03_4	281	71.86793444	Logo	2	LR	15	184
40	谊	LR15	1	LR15_1	281	95.60334722	Logo	1	LR	10	105
40	箱	TB11	5	TB11_5	281	31.95309062	Logo	1	TB	15	105
41	筷	TB10	9	TB10_9	281	26.68332813	Logo	1	TB	13	135
12	箱	TB11	9	TB11_9	282	59.36328832	Logo	1	TB	15	148
29	按	LR09	6	LR09_6	282	30.8058436	Logo	2	LR	8	127
43	药	TB15	6	TB15_6	282	92.07062507	Logo	0	TB	9	87
50	谊	LR15	4	LR15_4	282	154.5892031	Logo	1	LR	10	96
57	落	TB13	7	TB13_7	282	225.8782858	Logo	1	TB	12	85
2	符	TB09	8	TB09_8	283	191.3106471	Logo	1	TB	11	130
5	保	LR12	4	LR12_4	283	71.38779868	Logo	2	LR	9	165
42	获	TB16	6	TB16_6	283	148.5294584	Logo	1	TB	10	119
43	院	LR11	5	LR11_5	283	56.61271942	Logo	1	LR	9	87
52	到	LR08	3	LR08_3	283	71.70310175	Logo	5	LR	8	124
52	影	LR03	6	LR03_6	283	144.4055224	Logo	2	LR	15	124
57	龄	LR05	4	LR05_4	283	94.49338601	Logo	1	LR	14	85
57	落	TB13	10	TB13_10	283	214.1144554	Logo	1	TB	12	85
66	按	LR09	6	LR09_6	283	35.6931366	Logo	2	LR	8	109
66	新	LR06	3	LR06_3	283	40.71854614	Logo	3	LR	12	109
18	彩	LR02	4	LR02_4	284	104.6518036	Logo	1	LR	11	137
42	努	TB05	3	TB05_3	284	96.60745313	Logo	1	TB	7	119
57	猫	LR14	7	LR14_7	284	169.6850023	Logo	1	LR	11	85
52	谊	LR15	5	LR15_5	285	118.7611119	Logo	1	LR	10	124
73	院	LR11	5	LR11_5	285	98.02040604	Logo	1	LR	9	162
13	药	TB15	6	TB15_6	286	60.97490631	Logo	0	TB	9	167
18	药	TB15	7	TB15_7	286	100.9603883	Logo	0	TB	9	137
20	暂	TB08	4	TB08_4	286	236.9775348	Logo	1	TB	11	167
52	懂	LR13	6	LR13_6	286	102.1130633	Logo	0	LR	15	124
52	染	TB02	3	TB02_3	287	95.82073523	Logo	1	TB	9	124
53	龄	LR05	4	LR05_4	287	75	Logo	1	LR	14	124
18	新	LR06	5	LR06_5	288	58.52349955	Logo	3	LR	12	137
20	药	TB15	5	TB15_5	288	158.3096728	Logo	0	TB	9	167
40	院	LR11	4	LR11_4	288	27.45906044	Logo	1	LR	9	105
41	落	TB13	6	TB13_6	288	123.8103388	Logo	1	TB	12	135
50	暂	TB08	4	TB08_4	288	214.5470272	Logo	1	TB	11	96
52	药	TB15	5	TB15_5	288	144.3669942	Logo	0	TB	9	124
53	籍	TB12	12	TB12_12	288	80.00624976	Logo	1	TB	20	124
2	努	TB05	3	TB05_3	289	41.27655509	Logo	1	TB	7	130
14	箱	TB11	10	TB11_10	289	86.02871207	Logo	1	TB	15	173
20	热	TB01	3	TB01_3	289	67.11070034	Logo	2	TB	10	167
39	符	TB09	8	TB09_8	289	46.95742753	Logo	1	TB	11	123
50	影	LR03	4	LR03_4	289	85.99678192	Logo	2	LR	15	96
35	保	LR12	6	LR12_6	290	62.72929539	Logo	2	LR	9	116
38	院	LR11	4	LR11_4	290	21.1896201	Logo	1	LR	9	123
50	懂	LR13	6	LR13_6	290	193.0329925	Logo	0	LR	15	96
5	影	LR03	7	LR03_7	291	46.55281409	Logo	2	LR	15	165
31	染	TB02	3	TB02_3	291	126.1150269	Logo	1	TB	9	163
43	想	TB07	4	TB07_4	291	50.15974482	Logo	1	TB	13	87
52	想	TB07	4	TB07_4	291	100.4611831	Logo	1	TB	13	124
13	照	TB04	6	TB04_6	292	30.40505221	Logo	4	TB	13	167
14	谊	LR15	5	LR15_5	292	164.0773482	Logo	1	LR	10	173
14	到	LR08	3	LR08_3	292	128.4797338	Logo	5	LR	8	173
35	到	LR08	3	LR08_3	292	103.6652353	Logo	5	LR	8	116
14	请	LR16	6	LR16_6	293	165.4559159	Logo	3	LR	10	173
20	落	TB13	8	TB13_8	293	130.0044434	Logo	1	TB	12	167
31	照	TB04	4	TB04_4	293	95.46203434	Logo	4	TB	13	163
35	落	TB13	9	TB13_9	293	102.2598069	Logo	1	TB	12	116
35	染	TB02	3	TB02_3	294	155.4672937	Logo	1	TB	9	116
35	散	LR07	4	LR07_4	294	139.2922575	Logo	1	LR	12	116
35	照	TB04	6	TB04_6	294	74.90641628	Logo	4	TB	13	116
44	影	LR03	4	LR03_4	294	167.2140245	Logo	2	LR	15	86
12	药	TB15	5	TB15_5	295	158.7608264	Logo	0	TB	9	148
29	保	LR12	5	LR12_5	295	55.94640292	Logo	2	LR	9	127
33	药	TB15	5	TB15_5	295	172.0290673	Logo	0	TB	9	103
44	新	LR06	5	LR06_5	295	139.9369076	Logo	3	LR	12	86
60	院	LR11	5	LR11_5	295	34.45764502	Logo	1	LR	9	175
18	落	TB13	10	TB13_10	296	99.0403958	Logo	1	TB	12	137
25	擦	LR10	6	LR10_6	296	98.00510191	Logo	0	LR	17	136
39	擦	LR10	11	LR10_11	296	40.16217126	Logo	0	LR	17	123
41	染	TB02	3	TB02_3	296	59.9082632	Logo	1	TB	9	135
60	影	LR03	9	LR03_9	296	30.18397754	Logo	2	LR	15	175
2	想	TB07	4	TB07_4	297	174.0545113	Logo	1	TB	13	130
34	箱	TB11	10	TB11_10	297	137.9275172	Logo	1	TB	15	184
34	染	TB02	3	TB02_3	297	150.6154043	Logo	1	TB	9	184
41	塑	TB03	5	TB03_5	297	48.01041554	Logo	0	TB	13	135
41	懂	LR13	6	LR13_6	297	73.68174808	Logo	0	LR	15	135
42	照	TB04	6	TB04_6	297	97.63708312	Logo	4	TB	13	119
6	照	TB04	6	TB04_6	298	41.77319715	Logo	4	TB	13	186
12	照	TB04	6	TB04_6	298	58.85575588	Logo	4	TB	13	148
16	影	LR03	10	LR03_10	298	15.65247584	Logo	2	LR	15	158
28	箱	TB11	10	TB11_10	298	61.85466838	Logo	1	TB	15	156
28	猫	LR14	6	LR14_6	298	71.11961755	Logo	1	LR	11	156
28	染	TB02	3	TB02_3	298	131.0953851	Logo	1	TB	9	156
28	彩	LR02	4	LR02_4	298	98.08159868	Logo	1	LR	11	156
42	奖	TB06	3	TB06_3	298	227.1079039	Logo	1	TB	9	119
57	照	TB04	6	TB04_6	298	109.0412766	Logo	4	TB	13	85
16	花	TB14	6	TB14_6	299	91.21403401	Logo	0	TB	7	158
16	落	TB13	8	TB13_8	299	74.67261881	Logo	1	TB	12	158
28	保	LR12	5	LR12_5	299	108.3005078	Logo	2	LR	9	156
16	按	LR09	6	LR09_6	300	32.28002478	Logo	2	LR	8	158
18	照	TB04	6	TB04_6	300	21.63330765	Logo	4	TB	13	137
57	按	LR09	6	LR09_6	300	90.47098983	Logo	2	LR	8	85
28	擦	LR10	6	LR10_6	301	98.37174391	Logo	0	LR	17	156
44	照	TB04	4	TB04_4	301	161.8227503	Logo	4	TB	13	86
52	落	TB13	9	TB13_9	301	150.6984024	Logo	1	TB	12	124
52	彩	LR02	4	LR02_4	302	134.5552069	Logo	1	LR	11	124
56	影	LR03	7	LR03_7	302	2.828427125	Logo	2	LR	15	160
20	影	LR03	9	LR03_9	303	54.78037331	Logo	2	LR	15	167
25	谊	LR15	5	LR15_5	303	66.03029608	Logo	1	LR	10	136
41	花	TB14	5	TB14_5	303	169.1981087	Logo	0	TB	7	135
66	筷	TB10	9	TB10_9	303	93.60555539	Logo	1	TB	13	109
32	懂	LR13	5	LR13_5	304	35.38361203	Logo	0	LR	15	114
35	筷	TB10	9	TB10_9	304	65.66777368	Logo	1	TB	13	116
43	影	LR03	4	LR03_4	304	25.55386468	Logo	2	LR	15	87
11	保	LR12	5	LR12_5	305	46.86149806	Logo	2	LR	9	168
16	懂	LR13	6	LR13_6	305	25.96150997	Logo	0	LR	15	158
22	谊	LR15	5	LR15_5	305	51.2445119	Logo	1	LR	10	106
32	彩	LR02	3	LR02_3	305	27.58622845	Logo	1	LR	11	114
32	按	LR09	2	LR09_2	305	33.83784863	Logo	2	LR	8	114
33	染	TB02	3	TB02_3	305	194.257561	Logo	1	TB	9	103
52	花	TB14	5	TB14_5	305	173.5974427	Logo	0	TB	7	124
53	新	LR06	5	LR06_5	305	53.71219601	Logo	3	LR	12	124
16	符	TB09	8	TB09_8	306	84.40379138	Logo	1	TB	11	158
18	按	LR09	6	LR09_6	306	62.16912417	Logo	2	LR	8	137
22	热	TB01	3	TB01_3	306	35.4682957	Logo	2	TB	10	106
53	籍	TB12	16	TB12_16	306	82.15229759	Logo	1	TB	20	124
53	努	TB05	3	TB05_3	306	6.403124237	Logo	1	TB	7	124
14	院	LR11	5	LR11_5	307	114.8566624	Logo	1	LR	9	173
33	花	TB14	5	TB14_5	307	222.1823575	Logo	0	TB	7	103
33	落	TB13	9	TB13_9	307	180.8673547	Logo	1	TB	12	103
54	擦	LR10	12	LR10_12	307	193.1744333	Logo	0	LR	17	128
52	努	TB05	3	TB05_3	308	39.93	Logo	1	TB	7	124
66	想	TB07	4	TB07_4	308	91.67878708	Logo	1	TB	13	109
21	散	LR07	4	LR07_4	309	188.2817038	Logo	1	LR	12	86
52	奖	TB06	3	TB06_3	309	118.8969184	Logo	1	TB	9	124
14	懂	LR13	6	LR13_6	310	61.31170361	Logo	0	LR	15	173
18	热	TB01	3	TB01_3	310	57.30619513	Logo	2	TB	10	137
35	按	LR09	6	LR09_6	310	85.71372002	Logo	2	LR	8	116
28	院	LR11	5	LR11_5	311	90.47651629	Logo	1	LR	9	156
34	按	LR09	6	LR09_6	311	26.47640459	Logo	2	LR	8	184
41	热	TB01	3	TB01_3	311	106.5269919	Logo	2	TB	10	135
73	谊	LR15	5	LR15_5	311	120.4159458	Logo	1	LR	10	162
25	照	TB04	5	TB04_5	312	159.4521872	Logo	4	TB	13	136
34	获	TB16	6	TB16_6	312	147.2990156	Logo	1	TB	10	184
41	请	LR16	6	LR16_6	312	49.64876635	Logo	3	LR	10	135
50	照	TB04	4	TB04_4	312	139.4793322	Logo	4	TB	13	96
5	落	TB13	8	TB13_8	313	74.14882939	Logo	1	TB	12	165
5	擦	LR10	10	LR10_10	313	64.87930718	Logo	0	LR	17	165
28	落	TB13	6	TB13_6	313	106.282642	Logo	1	TB	12	156
33	热	TB01	3	TB01_3	313	156.6460979	Logo	2	TB	10	103
40	热	TB01	2	TB01_2	313	16.97056275	Logo	2	TB	10	105
47	保	LR12	5	LR12_5	313	143.8923209	Logo	2	LR	9	146
12	猫	LR14	6	LR14_6	314	121.6305883	Logo	1	LR	11	148
27	到	LR08	3	LR08_3	314	185.1809925	Logo	5	LR	8	93
28	热	TB01	3	TB01_3	314	92.64987858	Logo	2	TB	10	156
28	药	TB15	5	TB15_5	314	148.3846353	Logo	0	TB	9	156
38	到	LR08	2	LR08_2	314	11.3137085	Logo	5	LR	8	123
39	保	LR12	5	LR12_5	314	76.55716818	Logo	2	LR	9	123
39	努	TB05	3	TB05_3	314	49.979996	Logo	1	TB	7	123
54	散	LR07	4	LR07_4	314	151.0523088	Logo	1	LR	12	128
60	散	LR07	4	LR07_4	314	65.60688988	Logo	1	LR	12	175
69	花	TB14	5	TB14_5	314	170.0735135	Logo	0	TB	7	115
12	散	LR07	4	LR07_4	315	150.8807476	Logo	1	LR	12	148
12	筷	TB10	8	TB10_8	315	64.84597135	Logo	1	TB	13	148
29	谊	LR15	5	LR15_5	315	44.18144407	Logo	1	LR	10	127
66	照	TB04	6	TB04_6	315	32.57299495	Logo	4	TB	13	109
27	努	TB05	3	TB05_3	316	64.19501538	Logo	1	TB	7	93
27	塑	TB03	6	TB03_6	316	285.1753846	Logo	0	TB	13	93
57	散	LR07	4	LR07_4	316	87.20665112	Logo	1	LR	12	85
57	保	LR12	5	LR12_5	316	200.262328	Logo	2	LR	9	85
60	筷	TB10	9	TB10_9	316	34.02651025	Logo	1	TB	13	175
66	落	TB13	9	TB13_9	316	91.08786966	Logo	1	TB	12	109
53	擦	LR10	12	LR10_12	317	84.34453154	Logo	0	LR	17	124
54	龄	LR05	4	LR05_4	317	122.9237345	Logo	1	LR	14	128
52	保	LR12	5	LR12_5	318	121.7580108	Logo	2	LR	9	124
52	擦	LR10	6	LR10_6	318	139.7663397	Logo	0	LR	17	124
66	暂	TB08	4	TB08_4	318	267.4696244	Logo	1	TB	11	109
74	请	LR16	6	LR16_6	318	218.5886548	Logo	3	LR	10	107
22	请	LR16	6	LR16_6	320	77.1621669	Logo	3	LR	10	106
40	影	LR03	8	LR03_8	320	41	Logo	2	LR	15	105
53	彩	LR02	4	LR02_4	320	70.83784299	Logo	1	LR	11	124
11	彩	LR02	4	LR02_4	321	32.69556545	Logo	1	LR	11	168
20	照	TB04	4	TB04_4	321	213.072	Logo	4	TB	13	167
41	院	LR11	5	LR11_5	321	104.5801128	Logo	1	LR	9	135
47	箱	TB11	10	TB11_10	321	48.05205511	Logo	1	TB	15	146
52	照	TB04	6	TB04_6	321	100.7052675	Logo	4	TB	13	124
11	塑	TB03	6	TB03_6	322	79.24645102	Logo	0	TB	13	168
16	擦	LR10	11	LR10_11	322	91.13725912	Logo	0	LR	17	158
22	花	TB14	6	TB14_6	322	45.54119015	Logo	0	TB	7	106
33	落	TB13	6	TB13_6	322	202.2498455	Logo	1	TB	12	103
43	奖	TB06	3	TB06_3	322	53.66563146	Logo	1	TB	9	87
44	却	LR04	3	LR04_3	322	165.0499249	Logo	0	LR	7	86
47	药	TB15	5	TB15_5	322	45.12205669	Logo	0	TB	9	146
53	热	TB01	3	TB01_3	322	44.28317965	Logo	2	TB	10	124
54	筷	TB10	9	TB10_9	322	117.9392742	Logo	1	TB	13	128
66	努	TB05	3	TB05_3	322	67.95586803	Logo	1	TB	7	109
14	奖	TB06	3	TB06_3	323	118.1274519	Logo	1	TB	9	173
14	染	TB02	3	TB02_3	323	73.53807517	Logo	1	TB	9	173
33	数	LR01	8	LR01_8	323	129.2749009	Logo	3	LR	13	103
5	数	LR01	6	LR01_6	324	57.13780622	Logo	3	LR	13	165
14	影	LR03	9	LR03_9	324	40.92406749	Logo	2	LR	15	173
14	落	TB13	9	TB13_9	324	190.842767	Logo	1	TB	12	173
18	暂	TB08	4	TB08_4	324	112.4455424	Logo	1	TB	11	137
20	按	LR09	6	LR09_6	324	92.33265295	Logo	2	LR	8	167
22	筷	TB10	9	TB10_9	324	20.59126028	Logo	1	TB	13	106
35	彩	LR02	4	LR02_4	324	92.93041752	Logo	1	LR	11	116
35	照	TB04	4	TB04_4	324	134.2921357	Logo	4	TB	13	116
39	谊	LR15	5	LR15_5	324	33.83784863	Logo	1	LR	10	123
54	暂	TB08	4	TB08_4	324	151.5470019	Logo	1	TB	11	128
11	请	LR16	6	LR16_6	325	18.35755975	Logo	3	LR	10	168
20	落	TB13	6	TB13_6	325	128.9017413	Logo	1	TB	12	167
47	谊	LR15	4	LR15_4	325	22.36067977	Logo	1	LR	10	146
11	数	LR01	6	LR01_6	326	47.51841748	Logo	3	LR	13	168
14	籍	TB12	16	TB12_16	326	132.6677685	Logo	1	TB	20	173
5	影	LR03	4	LR03_4	327	21.08733269	Logo	2	LR	15	165
16	筷	TB10	9	TB10_9	327	61.52235366	Logo	1	TB	13	158
20	院	LR11	5	LR11_5	327	72.05188478	Logo	1	LR	9	167
20	获	TB16	6	TB16_6	327	145.1283136	Logo	1	TB	10	167
31	塑	TB03	7	TB03_7	327	173.2166274	Logo	0	TB	13	163
53	保	LR12	5	LR12_5	327	55.03635162	Logo	2	LR	9	124
74	保	LR12	3	LR12_3	327	120.2081528	Logo	2	LR	9	107
40	努	TB05	2	TB05_2	328	54.08326913	Logo	1	TB	7	105
6	懂	LR13	6	LR13_6	329	21.09502311	Logo	0	LR	15	186
22	新	LR06	5	LR06_5	329	51.26402247	Logo	3	LR	12	106
33	筷	TB10	9	TB10_9	329	208.8300745	Logo	1	TB	13	103
39	热	TB01	3	TB01_3	329	40.22437072	Logo	2	TB	10	123
41	新	LR06	5	LR06_5	329	76.15773106	Logo	3	LR	12	135
41	想	TB07	4	TB07_4	329	78.10249676	Logo	1	TB	13	135
60	努	TB05	3	TB05_3	329	63.06398814	Logo	1	TB	7	175
11	照	TB04	6	TB04_6	330	41.59326869	Logo	4	TB	13	168
12	影	LR03	4	LR03_4	330	38.01315562	Logo	2	LR	15	148
12	热	TB01	3	TB01_3	330	169.8528775	Logo	2	TB	10	148
16	到	LR08	3	LR08_3	330	30.8058436	Logo	5	LR	8	158
25	籍	TB12	6	TB12_6	330	181.9148152	Logo	1	TB	20	136
28	照	TB04	6	TB04_6	330	25.49509757	Logo	4	TB	13	156
34	保	LR12	5	LR12_5	330	242.6375898	Logo	2	LR	9	184
39	塑	TB03	6	TB03_6	330	124.8679302	Logo	0	TB	13	123
60	照	TB04	6	TB04_6	330	34.61137385	Logo	4	TB	13	175
12	按	LR09	5	LR09_5	331	80.99382693	Logo	2	LR	8	148
12	落	TB13	7	TB13_7	331	184.8945645	Logo	1	TB	12	148
12	请	LR16	6	LR16_6	331	201.7647145	Logo	3	LR	10	148
22	到	LR08	3	LR08_3	331	59.05929224	Logo	5	LR	8	106
34	药	TB15	6	TB15_6	331	122.5887434	Logo	0	TB	9	184
53	染	TB02	3	TB02_3	331	46.69047012	Logo	1	TB	9	124
69	努	TB05	3	TB05_3	331	46.01086828	Logo	1	TB	7	115
2	筷	TB10	9	TB10_9	332	88.0765332	Logo	1	TB	13	130
34	奖	TB06	3	TB06_3	332	120.5985075	Logo	1	TB	9	184
41	谊	LR15	5	LR15_5	332	82.56512581	Logo	1	LR	10	135
50	获	TB16	6	TB16_6	332	186.301193	Logo	1	TB	10	96
60	保	LR12	5	LR12_5	332	65.42638994	Logo	2	LR	9	175
20	籍	TB12	16	TB12_16	333	124.1699384	Logo	1	TB	20	167
29	擦	LR10	12	LR10_12	333	62.58594091	Logo	0	LR	17	127
34	想	TB07	4	TB07_4	333	96.17692031	Logo	1	TB	13	184
57	暂	TB08	4	TB08_4	333	244.6098935	Logo	1	TB	11	85
42	请	LR16	6	LR16_6	334	87.69264507	Logo	3	LR	10	119
44	热	TB01	3	TB01_3	334	122.9505177	Logo	2	TB	10	86
73	彩	LR02	4	LR02_4	334	166.8682115	Logo	1	LR	11	162
32	到	LR08	2	LR08_2	335	12.20655562	Logo	5	LR	8	114
39	猫	LR14	6	LR14_6	335	56.30275304	Logo	1	LR	11	123
11	花	TB14	6	TB14_6	336	66.70832032	Logo	0	TB	7	168
14	籍	TB12	12	TB12_12	336	142.0427629	Logo	1	TB	20	173
18	院	LR11	5	LR11_5	336	134.1640786	Logo	1	LR	9	137
40	染	TB02	2	TB02_2	336	67.11929678	Logo	1	TB	9	105
66	谊	LR15	5	LR15_5	336	70.26378868	Logo	1	LR	10	109
16	院	LR11	5	LR11_5	337	30.08321791	Logo	1	LR	9	158
39	落	TB13	6	TB13_6	337	75.23961722	Logo	1	TB	12	123
40	却	LR04	2	LR04_2	337	78.85429601	Logo	0	LR	7	105
40	数	LR01	5	LR01_5	337	38.94868419	Logo	3	LR	13	105
41	影	LR03	4	LR03_4	337	18.43908891	Logo	2	LR	15	135
69	散	LR07	4	LR07_4	337	89.69392399	Logo	1	LR	12	115
6	想	TB07	4	TB07_4	338	99.60923652	Logo	1	TB	13	186
39	获	TB16	6	TB16_6	338	21.58703314	Logo	1	TB	10	123
2	花	TB14	5	TB14_5	339	248.7122605	Logo	0	TB	7	130
18	塑	TB03	6	TB03_6	339	168.1219795	Logo	0	TB	13	137
22	箱	TB11	10	TB11_10	339	52.32590181	Logo	1	TB	15	106
51	懂	LR13	6	LR13_6	339	21.84032967	Logo	0	LR	15	90
53	却	LR04	3	LR04_3	339	31.32091953	Logo	0	LR	7	124
54	照	TB04	4	TB04_4	339	232.8366649	Logo	4	TB	13	128
14	却	LR04	3	LR04_3	340	99.65708254	Logo	0	LR	7	173
20	努	TB05	3	TB05_3	340	97.26236374	Logo	1	TB	7	167
35	落	TB13	6	TB13_6	340	69.53810251	Logo	1	TB	12	116
35	想	TB07	4	TB07_4	340	74.90045727	Logo	1	TB	13	116
35	影	LR03	9	LR03_9	340	37.11767773	Logo	2	LR	15	116
2	箱	TB11	9	TB11_9	341	89.42072467	Logo	1	TB	15	130
11	药	TB15	6	TB15_6	341	40.49691346	Logo	0	TB	9	168
14	花	TB14	5	TB14_5	341	212.3974355	Logo	0	TB	7	173
50	奖	TB06	3	TB06_3	341	176.0700594	Logo	1	TB	9	96
11	暂	TB08	4	TB08_4	342	121.4001647	Logo	1	TB	11	168
14	影	LR03	4	LR03_4	342	54.63581701	Logo	2	LR	15	173
53	谊	LR15	5	LR15_5	342	91.78235124	Logo	1	LR	10	124
56	到	LR08	3	LR08_3	342	71.30918594	Logo	5	LR	8	160
52	猫	LR14	6	LR14_6	343	105.4299208	Logo	1	LR	11	124
5	落	TB13	6	TB13_6	344	92.61797288	Logo	1	TB	12	165
18	落	TB13	7	TB13_7	344	107.7032961	Logo	1	TB	12	137
32	药	TB15	5	TB15_5	344	46.5295605	Logo	0	TB	9	114
34	数	LR01	6	LR01_6	344	79.71198153	Logo	3	LR	13	184
47	染	TB02	3	TB02_3	344	54.3783045	Logo	1	TB	9	146
6	猫	LR14	6	LR14_6	345	32.55764119	Logo	1	LR	11	186
21	按	LR09	6	LR09_6	345	171.3300908	Logo	2	LR	8	86
39	请	LR16	6	LR16_6	345	29.20616373	Logo	3	LR	10	123
43	到	LR08	3	LR08_3	345	58.69412236	Logo	5	LR	8	87
43	照	TB04	4	TB04_4	345	93.9840412	Logo	4	TB	13	87
6	筷	TB10	11	TB10_11	346	42.04759208	Logo	1	TB	13	186
21	懂	LR13	6	LR13_6	346	9.433981132	Logo	0	LR	15	86
33	塑	TB03	6	TB03_6	346	288.5307609	Logo	0	TB	13	103
47	按	LR09	7	LR09_7	346	144.0867794	Logo	2	LR	8	146
69	却	LR04	3	LR04_3	346	32.06243908	Logo	0	LR	7	115
69	按	LR09	5	LR09_5	346	34.0147027	Logo	2	LR	8	115
73	奖	TB06	3	TB06_3	347	211.4048249	Logo	1	TB	9	162
2	保	LR12	5	LR12_5	348	206.316487	Logo	2	LR	9	130
22	想	TB07	4	TB07_4	348	78.74642849	Logo	1	TB	13	106
54	获	TB16	6	TB16_6	348	174.7837435	Logo	1	TB	10	128
31	却	LR04	3	LR04_3	349	50.15974482	Logo	0	LR	7	163
42	染	TB02	3	TB02_3	349	192.0026041	Logo	1	TB	9	119
6	照	TB04	4	TB04_4	350	93.10746479	Logo	4	TB	13	186
66	龄	LR05	3	LR05_3	350	86.28441342	Logo	1	LR	14	109
73	暂	TB08	4	TB08_4	350	142.7795504	Logo	1	TB	11	162
20	染	TB02	3	TB02_3	351	126.4132133	Logo	1	TB	9	167
43	落	TB13	10	TB13_10	351	75.31268154	Logo	1	TB	12	87
56	新	LR06	5	LR06_5	351	66.73080248	Logo	3	LR	12	160
73	热	TB01	3	TB01_3	351	122.8861261	Logo	2	TB	10	162
53	药	TB15	5	TB15_5	352	26.92582404	Logo	0	TB	9	124
66	染	TB02	3	TB02_3	352	203.4207462	Logo	1	TB	9	109
66	照	TB04	4	TB04_4	352	117.3413823	Logo	4	TB	13	109
74	落	TB13	6	TB13_6	352	183.4802442	Logo	1	TB	12	107
18	擦	LR10	12	LR10_12	353	104.6947945	Logo	0	LR	17	137
22	影	LR03	4	LR03_4	353	44.55333882	Logo	2	LR	15	106
40	猫	LR14	5	LR14_5	353	41.61730409	Logo	1	LR	11	105
40	暂	TB08	3	TB08_3	353	66.21933252	Logo	1	TB	11	105
47	奖	TB06	3	TB06_3	353	114.4901743	Logo	1	TB	9	146
66	影	LR03	3	LR03_3	353	49.81967483	Logo	2	LR	15	109
69	落	TB13	9	TB13_9	353	47.16990566	Logo	1	TB	12	115
16	影	LR03	4	LR03_4	354	28.42534081	Logo	2	LR	15	158
39	奖	TB06	3	TB06_3	354	72.40165744	Logo	1	TB	9	123
53	按	LR09	6	LR09_6	354	48.70318265	Logo	2	LR	8	124
5	筷	TB10	10	TB10_10	355	30.73514113	Logo	1	TB	13	165
18	染	TB02	3	TB02_3	355	49.33558553	Logo	1	TB	9	137
51	落	TB13	10	TB13_10	355	64.76109943	Logo	1	TB	12	90
53	懂	LR13	6	LR13_6	355	22.36067977	Logo	0	LR	15	124
35	箱	TB11	10	TB11_10	356	68.54450525	Logo	1	TB	15	116
52	照	TB04	4	TB04_4	357	115.08065	Logo	4	TB	13	124
56	筷	TB10	9	TB10_9	357	25.23885893	Logo	1	TB	13	160
35	药	TB15	5	TB15_5	358	118.8895037	Logo	0	TB	9	116
53	照	TB04	6	TB04_6	358	57.30619513	Logo	4	TB	13	124
2	塑	TB03	6	TB03_6	359	371.203385	Logo	0	TB	13	130
2	请	LR16	6	LR16_6	359	180.7106931	Logo	3	LR	10	130
50	新	LR06	5	LR06_5	359	143.9338477	Logo	3	LR	12	96
39	新	LR06	5	LR06_5	360	42.48529157	Logo	3	LR	12	123
43	谊	LR15	5	LR15_5	360	61.81423784	Logo	1	LR	10	87
73	筷	TB10	9	TB10_9	360	162.603813	Logo	1	TB	13	162
6	箱	TB11	10	TB11_10	361	33.52610923	Logo	1	TB	15	186
56	院	LR11	5	LR11_5	361	54.81788029	Logo	1	LR	9	160
60	染	TB02	3	TB02_3	361	83.02059624	Logo	1	TB	9	175
22	彩	LR02	4	LR02_4	362	46.32493929	Logo	1	LR	11	106
22	数	LR01	6	LR01_6	362	72.42237223	Logo	3	LR	13	106
39	暂	TB08	4	TB08_4	362	40.70626487	Logo	1	TB	11	123
47	到	LR08	3	LR08_3	362	74.46475676	Logo	5	LR	8	146
[truncated: 10,465 more rows]
